# Supplementary material for: m6A mRNA Methylation Regulates Epithelial Innate Antimicrobial Defense Against Cryptosporidial Infection
Source: Front Immunol. 2021 Jul 6;12:705232. doi: 10.3389/fimmu.2021.705232 (PMC8291979; doi:10.3389/fimmu.2021.705232)
Supplement: Supplementary Table 1 — List of 118 regions with altered m6A peaks in the corresponding 80 genes in infected cells revealed by m6A-RIP-Seq analysis. [file Table_1.xlsx]

## Sheet: Table S1 genes and m6A location
RefSeq Gene	Start	End	Length of site	Mean read concentration over all the samples	Mean concentration over the first group (infested)	Mean concentration over second group (control)	Fold	p.value	FDR
NM_019647	371	876	505	10.78	11.78	0.32	11.46	3.01e-32	2.57e-28
NM_207523	111	372	261	10.91	11.91	-0.13	12.03	6.89e-32	2.94e-28
NM_001002239	158	627	469	9.38	10.38	-0.13	10.5	1.89e-24	5.38e-21
NM_026684	80	449	369	6.74	7.74	-0.13	7.87	3.94e-14	8.42e-11
NM_007743	2315	3033	718	8.41	-0.14	9.41	-9.55	7.9e-12	1.35e-08
NM_207634	199	588	389	6.22	7.21	-0.13	7.34	5.41e-11	7.7e-08
NM_008410	378	864	486	8.78	9.78	-0.13	9.9	1.9e-09	2.15e-06
NM_008707	104	364	260	5.73	6.72	-0.13	6.84	2.01e-09	2.15e-06
NM_009735	57	347	290	8.58	9.58	-0.13	9.71	3.07e-09	2.92e-06
NM_009076	132	585	453	8.29	9.29	-0.13	9.42	8.6e-09	6.83e-06
NM_007743	155	1215	1060	8.22	-0.14	9.21	-9.35	8.8e-09	6.83e-06
NM_175439	583	1616	1033	5.67	-0.14	6.66	-6.8	1.04e-08	7.4e-06
NM_054070	1580	1867	287	5.28	-0.14	6.27	-6.41	1.38e-08	9.06e-06
NM_029098	108	945	837	5.83	0.6	6.82	-6.21	1.73e-08	1.05e-05
NM_013496	260	690	430	8.29	9.29	-0.13	9.42	1.87e-08	1.07e-05
NM_001160356	116	494	378	5.25	-0.14	6.23	-6.37	2.72e-08	1.45e-05
NM_008037	2461	2766	305	5.27	-0.14	6.25	-6.39	3.03e-08	1.52e-05
NM_009828	1348	1975	627	7.76	8.75	-0.13	8.88	4.44e-08	2.02e-05
NM_175149	1376	1625	249	5.69	-0.14	6.68	-6.82	4.49e-08	2.02e-05
NM_007742	163	718	555	7.5	-0.14	8.5	-8.64	1.36e-07	5.8e-05
NM_026542	78	640	562	7.29	-0.14	8.29	-8.43	2.9e-07	0.000118
NM_008047	2860	3405	545	7.29	-0.14	8.29	-8.43	3.48e-07	0.000135
NM_019794	1017	1719	702	7.12	-0.14	8.11	-8.25	4.85e-07	0.00018
NM_144527	3307	3663	356	4.84	0.81	5.79	-4.98	5.6e-07	0.000186
NM_010448	882	1226	344	6.95	7.95	-0.13	8.07	5.74e-07	0.000186
NM_152813	72	560	488	4.59	-0.14	5.56	-5.71	5.87e-07	0.000186
NM_010755	96	799	703	4.96	-0.14	5.94	-6.08	5.88e-07	0.000186
NM_009900	556	1198	642	4.73	-0.14	5.7	-5.84	6.3e-07	0.000192
NM_173760	3514	3790	276	4.93	5.91	-0.13	6.04	8.19e-07	0.000241
NM_001159963	1949	2280	331	4.84	5.82	-0.13	5.95	9.78e-07	0.000279
NM_025875	144	624	480	4.89	5.87	-0.13	5.99	1.47e-06	0.000404
NM_145962	1429	1777	348	4.93	5.91	-0.13	6.04	1.73e-06	0.000463
NM_018738	867	1189	322	4.76	-0.14	5.74	-5.88	1.89e-06	0.00049
NM_026528	607	953	346	6.5	7.49	-0.13	7.62	2.19e-06	0.000549
NM_145630	248	771	523	6.37	7.36	-0.13	7.49	3.46e-06	0.000844
NM_025985	1518	1820	302	4.4	-0.14	5.37	-5.51	3.66e-06	0.000869
NM_009127	953	1189	236	6.41	7.41	-0.13	7.53	3.79e-06	0.000876
NM_016843	516	830	314	6.53	-0.14	7.53	-7.67	4.61e-06	0.00103
NM_008187	690	1134	444	6.23	7.23	-0.13	7.35	4.9e-06	0.00103
NM_024177	138	379	241	6.16	-0.14	7.15	-7.29	4.94e-06	0.00103
NM_023243	567	1074	507	4.51	5.48	-0.13	5.61	4.95e-06	0.00103
NM_010107	73	803	730	4.22	-0.14	5.19	-5.33	5.54e-06	0.00113
NM_021523	5093	5806	713	6.15	7.14	-0.13	7.27	5.78e-06	0.00114
NM_025544	276	893	617	6.15	7.15	-0.13	7.27	5.86e-06	0.00114
NM_010411	928	1190	262	6.36	7.36	-0.13	7.48	6.74e-06	0.00128
NM_007408	59	419	360	6.04	-0.14	7.03	-7.17	6.93e-06	0.00129
NM_016721	4321	4575	254	6.05	7.04	-0.13	7.17	7.52e-06	0.00137
NM_016925	4006	4347	341	4.55	-0.14	5.52	-5.66	7.79e-06	0.00139
NM_172769	1184	1989	805	6.26	-0.14	7.26	-7.4	8.29e-06	0.00145
NM_008408	1379	1702	323	5.99	-0.14	6.98	-7.12	8.73e-06	0.00149
NM_130884	1028	1482	454	5.94	6.93	-0.13	7.06	1.05e-05	0.00174
NM_011581	2796	3037	241	6.08	7.07	-0.13	7.2	1.06e-05	0.00174
NM_178684	3217	4013	796	7	2.94	7.95	-5.01	1.3e-05	0.0021
NM_008305	549	1276	727	6.81	3.67	7.72	-4.06	1.67e-05	0.00264
NM_026061	86	570	484	6.38	0.81	7.36	-6.55	1.96e-05	0.00305
NM_026025	485	766	281	5.68	6.67	-0.13	6.8	2.28e-05	0.00348
NM_031179	2912	3175	263	7.23	8.21	1.7	6.51	2.42e-05	0.00363
NM_145959	1398	1796	398	5.68	6.66	0.28	6.37	3.65e-05	0.00538
NM_008916	498	866	368	4.57	5.55	-0.13	5.67	3.93e-05	0.00569
NM_009270	2234	2615	381	6.19	2.28	7.14	-4.86	4.09e-05	0.00583
NM_030215	153	898	745	6.24	3.22	7.15	-3.93	4.42e-05	0.00619
NM_001003908	5025	5355	330	5.37	6.35	-0.13	6.48	4.72e-05	0.0065
NM_013843	1725	2179	454	4.27	1.09	5.19	-4.1	5.03e-05	0.00682
NM_001346552	76	375	299	3.53	-0.14	4.47	-4.61	5.12e-05	0.00684
NM_009537	3179	3439	260	6.06	3.99	6.88	-2.89	5.26e-05	0.00691
NM_026689	368	832	464	5.37	1.9	6.3	-4.4	5.39e-05	0.00698
NM_007984	768	1123	355	5.26	6.24	-0.13	6.37	5.93e-05	0.00754
NM_026212	224	628	404	4.73	-0.14	5.71	-5.85	6e-05	0.00754
NM_025444	393	1068	675	4.65	1.28	5.58	-4.3	6.25e-05	0.00774
NM_025785	1066	1411	345	4.1	5	1.06	3.95	6.75e-05	0.00823
NM_178601	519	866	347	5.66	6.64	0.6	6.03	7e-05	0.00842
NM_144784	818	1382	564	6.37	7.35	1.28	6.07	7.71e-05	0.00907
NM_001290421	4797	5128	331	5.41	6.39	-0.13	6.52	7.83e-05	0.00907
NM_013785	2543	3077	534	5.11	-0.14	6.09	-6.23	7.86e-05	0.00907
NM_146115	2654	3316	662	5.19	1.66	6.12	-4.46	8.49e-05	0.00967
NM_028355	1334	1699	365	5	-0.14	5.98	-6.12	9.49e-05	0.0107
NM_007568	1124	1838	714	4.07	5.03	-0.13	5.16	0.000107	0.0118
NM_025997	167	436	269	3.77	4.72	-0.13	4.85	0.000123	0.0134
NM_172622	1038	2788	1750	3.4	-0.14	4.33	-4.48	0.000125	0.0135
NM_053267	283	693	410	5.27	6.26	-0.13	6.38	0.000132	0.0139
NM_010156	4271	5123	852	4.89	-0.14	5.87	-6.01	0.000132	0.0139
NR_131899	2154	2474	320	4.81	-0.14	5.79	-5.93	0.000143	0.0149
NM_007399	1435	1689	254	4.92	5.9	-0.13	6.02	0.00015	0.0154
NM_144811	59	405	346	4.79	5.77	-0.13	5.9	0.00017	0.0173
NM_001163766	5557	5940	383	5.57	2.28	6.49	-4.21	0.000187	0.0186
NM_010411	133	429	296	5.72	1.09	6.69	-5.6	0.000187	0.0186
NM_177324	5004	5566	562	4.91	5.88	0.28	5.6	0.000227	0.0223
NM_027885	442	957	515	4.66	-0.14	5.63	-5.77	0.000232	0.0226
NM_030168	5113	5401	288	4.58	-0.14	5.56	-5.7	0.000241	0.023
NM_178639	1875	3372	1497	6.49	4.9	7.22	-2.32	0.000242	0.023
NM_198006	194	571	377	4.61	5.58	-0.13	5.71	0.000302	0.0283
NM_001097623	128	670	542	3.42	-0.14	4.36	-4.5	0.000308	0.0286
NM_178376	169	472	303	4.54	-0.14	5.51	-5.65	0.000319	0.0293
NM_010945	1761	2127	366	4.49	5.46	-0.13	5.59	0.000327	0.0298
NM_025556	180	516	336	5.27	6.17	2.37	3.8	0.000338	0.0304
NM_028803	2019	2360	341	4.45	5.41	-0.13	5.54	0.000345	0.0304
NM_013790	5029	5635	606	5.02	1.87	5.94	-4.07	0.000346	0.0304
NM_001357993	192	527	335	3.7	-0.14	4.64	-4.79	0.00038	0.0328
NM_001286419	271	587	316	3.18	4.1	-0.13	4.23	0.000383	0.0328
NM_033572	1371	2195	824	5.5	2.34	6.42	-4.08	0.00039	0.0328
NM_001176528	39	308	269	5.66	3.64	6.47	-2.84	0.000391	0.0328
NM_018857	132	588	456	4.5	-0.14	5.47	-5.61	0.000399	0.0328
NM_019440	1958	2571	613	5.68	2.86	6.58	-3.72	0.0004	0.0328
NM_013855	146	803	657	3.68	-0.14	4.63	-4.77	0.0004	0.0328
NM_175331	1438	1901	463	5.48	2.9	6.35	-3.45	0.000403	0.0328
NM_019496	2936	3376	440	4.36	5.33	-0.13	5.46	0.000428	0.0345
NM_177001	1956	2287	331	3.83	4.7	1.3	3.41	0.000434	0.0346
NM_012060	82	388	306	4.35	-0.14	5.31	-5.46	0.000448	0.0355
NM_009142	2390	3026	636	8.84	7.46	9.53	-2.07	0.00046	0.0359
NM_028101	896	1248	352	3.49	0.85	4.37	-3.53	0.000462	0.0359
NM_011218	2998	3432	434	5.47	6.43	1.21	5.22	0.000523	0.0403
NM_026219	53	365	312	4.2	5.17	-0.13	5.29	0.000532	0.0406
NM_001113346	282	1480	1198	5.37	6.33	1.09	5.25	0.000538	0.0407
NM_001164480	84	915	831	3.41	-0.14	4.35	-4.49	0.000546	0.0409
NM_016701	5771	6114	343	9.22	8.35	9.76	-1.41	0.000614	0.0456
NM_001038653	74	1315	1241	4.13	-0.14	5.1	-5.24	0.000634	0.0467
NM_021284	1037	1292	255	4.44	-0.14	5.41	-5.55	0.00065	0.0475
NM_028659	195	427	232	7.32	8.26	3.89	4.37	0.000684	0.0495

## Sheet: Table S1 UTR
RefSeq Gene	Start	End	Length of site	Mean read concentration over all the samples	Mean concentration over the first group (infested)	Mean concentration over second group (control)	Fold	p.value	FDR	UTR
NM_007743	2315	3033	718	8.41	-0.14	9.41	-9.55	7.9e-12	1.35e-08	5' UTR
NM_007743	155	1215	1060	8.22	-0.14	9.21	-9.35	8.8e-09	6.83e-06	5' UTR
NM_030215	153	898	745	6.24	3.22	7.15	-3.93	4.42e-05	0.00619	5' UTR
NM_007568	1124	1838	714	4.07	5.03	-0.13	5.16	0.000107	0.0118	5' UTR
NM_144811	59	405	346	4.79	5.77	-0.13	5.9	0.00017	0.0173	5' UTR
NM_013855	146	803	657	3.68	-0.14	4.63	-4.77	0.0004	0.0328	5' UTR
NM_021284	1037	1292	255	4.44	-0.14	5.41	-5.55	0.00065	0.0475	5' UTR
NM_207634	199	588	389	6.22	7.21	-0.13	7.34	5.41e-11	7.7e-08	3' UTR
NM_013496	260	690	430	8.29	9.29	-0.13	9.42	1.87e-08	1.07e-05	3' UTR
NM_010448	882	1226	344	6.95	7.95	-0.13	8.07	5.74e-07	0.000186	3' UTR
NM_025875	144	624	480	4.89	5.87	-0.13	5.99	1.47e-06	0.000404	3' UTR
NM_145962	1429	1777	348	4.93	5.91	-0.13	6.04	1.73e-06	0.000463	3' UTR
NM_023243	567	1074	507	4.51	5.48	-0.13	5.61	4.95e-06	0.00103	3' UTR
NM_009270	2234	2615	381	6.19	2.28	7.14	-4.86	4.09e-05	0.00583	3' UTR
NM_053267	283	693	410	5.27	6.26	-0.13	6.38	0.000132	0.0139	3' UTR
NM_178639	1875	3372	1497	6.49	4.9	7.22	-2.32	0.000242	0.023	3' UTR
NM_028803	2019	2360	341	4.45	5.41	-0.13	5.54	0.000345	0.0304	3' UTR
NM_013790	5029	5635	606	5.02	1.87	5.94	-4.07	0.000346	0.0304	3' UTR
NM_175331	1438	1901	463	5.48	2.9	6.35	-3.45	0.000403	0.0328	3' UTR

## Sheet: Table S1 CDS
RefSeq Gene	Start	End	Length of site	Mean read concentration over all the samples	Mean concentration over the first group (infested)	Mean concentration over second group (control)	Fold	p.value	FDR		1
NM_001002239	158	627	469	9.38	10.38	-0.13	10.5	1.89e-24	5.38e-21		2
NM_008410	378	864	486	8.78	9.78	-0.13	9.9	1.9e-09	2.15e-06		3
NM_009735	57	347	290	8.58	9.58	-0.13	9.71	3.07e-09	2.92e-06		4
NM_009828	1348	1975	627	7.76	8.75	-0.13	8.88	4.44e-08	2.02e-05		5
NM_026684	80	449	369	6.74	7.74	-0.13	7.87	3.94e-14	8.42e-11		6
NM_026528	607	953	346	6.5	7.49	-0.13	7.62	2.19e-06	0.000549		7
NM_009127	953	1189	236	6.41	7.41	-0.13	7.53	3.79e-06	0.000876		8
NM_145630	248	771	523	6.37	7.36	-0.13	7.49	3.46e-06	0.000844		9
NM_010411	928	1190	262	6.36	7.36	-0.13	7.48	6.74e-06	0.00128		10
NM_010411	928	1190	262	6.36	7.36	-0.13	7.48	6.74e-06	0.00128		11
NM_008187	690	1134	444	6.23	7.23	-0.13	7.35	4.9e-06	0.00103		12
NM_021523	5093	5806	713	6.15	7.14	-0.13	7.27	5.78e-06	0.00114		13
NM_025544	276	893	617	6.15	7.15	-0.13	7.27	5.86e-06	0.00114		14
NM_011581	2796	3037	241	6.08	7.07	-0.13	7.2	1.06e-05	0.00174		15
NM_016721	4321	4575	254	6.05	7.04	-0.13	7.17	7.52e-06	0.00137		16
NM_130884	1028	1482	454	5.94	6.93	-0.13	7.06	1.05e-05	0.00174		17
NM_008707	104	364	260	5.73	6.72	-0.13	6.84	2.01e-09	2.15e-06		18
NM_001290421	4797	5128	331	5.41	6.39	-0.13	6.52	7.83e-05	0.00907		19
NM_031179	2912	3175	263	7.23	8.21	1.7	6.51	2.42e-05	0.00363		20
NM_001003908	5025	5355	330	5.37	6.35	-0.13	6.48	4.72e-05	0.0065		21
NM_145959	1398	1796	398	5.68	6.66	0.28	6.37	3.65e-05	0.00538		22
NM_007984	768	1123	355	5.26	6.24	-0.13	6.37	5.93e-05	0.00754		23
NM_144784	818	1382	564	6.37	7.35	1.28	6.07	7.71e-05	0.00907		24
NM_173760	3514	3790	276	4.93	5.91	-0.13	6.04	8.19e-07	0.000241		25
NM_178601	519	866	347	5.66	6.64	0.6	6.03	7e-05	0.00842		26
NM_007399	1435	1689	254	4.92	5.9	-0.13	6.02	0.00015	0.0154		27
NM_001159963	1949	2280	331	4.84	5.82	-0.13	5.95	9.78e-07	0.000279		28
NM_198006	194	571	377	4.61	5.58	-0.13	5.71	0.000302	0.0283		29
NM_008916	498	866	368	4.57	5.55	-0.13	5.67	3.93e-05	0.00569		30
NM_177324	5004	5566	562	4.91	5.88	0.28	5.6	0.000227	0.0223		31
NM_010945	1761	2127	366	4.49	5.46	-0.13	5.59	0.000327	0.0298		32
NM_026219	53	365	312	4.2	5.17	-0.13	5.29	0.000532	0.0406		33
NM_001113346	282	1480	1198	5.37	6.33	1.09	5.25	0.000538	0.0407		34
NM_011218	2998	3432	434	5.47	6.43	1.21	5.22	0.000523	0.0403		35
NM_025997	167	436	269	3.77	4.72	-0.13	4.85	0.000123	0.0134		36
NM_028659	195	427	232	7.32	8.26	3.89	4.37	0.000684	0.0495		37
NM_001286419	271	587	316	3.18	4.1	-0.13	4.23	0.000383	0.0328		38
NM_025556	180	516	336	5.27	6.17	2.37	3.8	0.000338	0.0304		39
NM_008305	549	1276	727	6.81	3.67	7.72	-4.06	1.67e-05	0.00264		40
NM_001163766	5557	5940	383	5.57	2.28	6.49	-4.21	0.000187	0.0186		41
NM_026689	368	832	464	5.37	1.9	6.3	-4.4	5.39e-05	0.00698		42
NM_172622	1038	2788	1750	3.4	-0.14	4.33	-4.48	0.000125	0.0135		43
NM_001164480	84	915	831	3.41	-0.14	4.35	-4.49	0.000546	0.0409		44
NM_010107	73	803	730	4.22	-0.14	5.19	-5.33	5.54e-06	0.00113		45
NM_012060	82	388	306	4.35	-0.14	5.31	-5.46	0.000448	0.0355		46
NM_010411	133	429	296	5.72	1.09	6.69	-5.6	0.000187	0.0186		47
NM_010411	133	429	296	5.72	1.09	6.69	-5.6	0.000187	0.0186		48
NM_018857	132	588	456	4.5	-0.14	5.47	-5.61	0.000399	0.0328		49
NM_016925	4006	4347	341	4.55	-0.14	5.52	-5.66	7.79e-06	0.00139		50
NM_152813	72	560	488	4.59	-0.14	5.56	-5.71	5.87e-07	0.000186		51
NM_027885	442	957	515	4.66	-0.14	5.63	-5.77	0.000232	0.0226		52
NM_009900	556	1198	642	4.73	-0.14	5.7	-5.84	6.3e-07	0.000192		53
NM_026212	224	628	404	4.73	-0.14	5.71	-5.85	6e-05	0.00754		54
NM_028355	1334	1699	365	5	-0.14	5.98	-6.12	9.49e-05	0.0107		55
NM_029098	108	945	837	5.83	0.6	6.82	-6.21	1.73e-08	1.05e-05		56
NM_001160356	116	494	378	5.25	-0.14	6.23	-6.37	2.72e-08	1.45e-05		57
NM_054070	1580	1867	287	5.28	-0.14	6.27	-6.41	1.38e-08	9.06e-06		58
NM_026061	86	570	484	6.38	0.81	7.36	-6.55	1.96e-05	0.00305		59
NM_175149	1376	1625	249	5.69	-0.14	6.68	-6.82	4.49e-08	2.02e-05		60
NM_008408	1379	1702	323	5.99	-0.14	6.98	-7.12	8.73e-06	0.00149		61
NM_007408	59	419	360	6.04	-0.14	7.03	-7.17	6.93e-06	0.00129		62
NM_024177	138	379	241	6.16	-0.14	7.15	-7.29	4.94e-06	0.00103		63
NM_172769	1184	1989	805	6.26	-0.14	7.26	-7.4	8.29e-06	0.00145		64
NM_016843	516	830	314	6.53	-0.14	7.53	-7.67	4.61e-06	0.00103		65
NM_019794	1017	1719	702	7.12	-0.14	8.11	-8.25	4.85e-07	0.00018		66
NM_026542	78	640	562	7.29	-0.14	8.29	-8.43	2.9e-07	0.000118		67
NM_007742	163	718	555	7.5	-0.14	8.5	-8.64	1.36e-07	5.8e-05		68
NM_007743	155	1215	1060	8.22	-0.14	9.21	-9.35	8.8e-09	6.83e-06		69
NM_007743	2315	3033	718	8.41	-0.14	9.41	-9.55	7.9e-12	1.35e-08		70

## Sheet: Table S1 GO
Input Value	GO - Biological Process	GO - Cellular Component	GO - Molecular Function
NM_019647	GO:0006412 [Name: translation]	GO:0005622 [Name: intracellular]; GO:0005783 [Name: endoplasmic reticulum]; GO:0005737 [Name: cytoplasm]; GO:0005840 [Name: ribosome]; GO:0022625 [Name: cytosolic large ribosomal subunit]	GO:0005515 [Name: protein binding]; GO:0003735 [Name: structural constituent of ribosome]
NM_207523	GO:0000027 [Name: ribosomal large subunit assembly]; GO:0006412 [Name: translation]	GO:0022625 [Name: cytosolic large ribosomal subunit]; GO:0005622 [Name: intracellular]; GO:0005840 [Name: ribosome]	GO:0019843 [Name: rRNA binding]; GO:0003723 [Name: RNA binding]; GO:1904841 [Name: TORC2 complex binding]; GO:0005515 [Name: protein binding]; GO:0003735 [Name: structural constituent of ribosome]; GO:0070180 [Name: large ribosomal subunit rRNA binding]
NM_001002239	GO:0002181 [Name: cytoplasmic translation]; GO:1900087 [Name: positive regulation of G1/S transition of mitotic cell cycle]; GO:0006412 [Name: translation]	GO:0045202 [Name: synapse]; GO:0005622 [Name: intracellular]; GO:0005844 [Name: polysome]; GO:0031672 [Name: A band]; GO:0005840 [Name: ribosome]; GO:0022625 [Name: cytosolic large ribosomal subunit]; GO:0015934 [Name: large ribosomal subunit]; GO:0005634 [Name: nucleus]	GO:0070180 [Name: large ribosomal subunit rRNA binding]; GO:0003735 [Name: structural constituent of ribosome]; GO:0005515 [Name: protein binding]
NM_026684	GO:0055114 [Name: oxidation-reduction process]; GO:0032981 [Name: mitochondrial respiratory chain complex I assembly]	GO:0070469 [Name: respiratory chain]; GO:0005747 [Name: mitochondrial respiratory chain complex I]; GO:0005739 [Name: mitochondrion]; GO:0016020 [Name: membrane]; GO:0005743 [Name: mitochondrial inner membrane]	GO:0003674 [Name: molecular_function]
NM_007743	GO:0071230 [Name: cellular response to amino acid stimulus]; GO:0043589 [Name: skin morphogenesis]; GO:0070208 [Name: protein heterotrimerization]; GO:0030198 [Name: extracellular matrix organization]; GO:0001568 [Name: blood vessel development]; GO:0032963 [Name: collagen metabolic process]; GO:0007179 [Name: transforming growth factor beta receptor signaling pathway]; GO:0030199 [Name: collagen…	GO:0005615 [Name: extracellular space]; GO:0031012 [Name: extracellular matrix]; GO:0005581 [Name: collagen trimer]; GO:0005584 [Name: collagen type I trimer]; GO:0005783 [Name: endoplasmic reticulum]; GO:0005576 [Name: extracellular region]	GO:0005201 [Name: extracellular matrix structural constituent]; GO:0030674 [Name: protein binding, bridging]; GO:0042802 [Name: identical protein binding]; GO:0030020 [Name: extracellular matrix structural constituent conferring tensile strength]; GO:0046332 [Name: SMAD binding]; GO:0005515 [Name: protein binding]; GO:0002020 [Name: protease binding]; GO:0046872 [Name: metal ion binding]; GO:0048…
NM_207634	GO:0006364 [Name: rRNA processing]; GO:0042274 [Name: ribosomal small subunit biogenesis]; GO:0006412 [Name: translation]; GO:0034101 [Name: erythrocyte homeostasis]	GO:0005622 [Name: intracellular]; GO:0022627 [Name: cytosolic small ribosomal subunit]; GO:0015935 [Name: small ribosomal subunit]; GO:0005840 [Name: ribosome]	GO:0031369 [Name: translation initiation factor binding]; GO:0003735 [Name: structural constituent of ribosome]
NM_008410	GO:0097192 [Name: extrinsic apoptotic signaling pathway in absence of ligand]; GO:0042985 [Name: negative regulation of amyloid precursor protein biosynthetic process]	GO:0016020 [Name: membrane]; GO:0043231 [Name: intracellular membrane-bounded organelle]; GO:0005886 [Name: plasma membrane]; GO:0030660 [Name: Golgi-associated vesicle membrane]; GO:0016021 [Name: integral component of membrane]; GO:0005576 [Name: extracellular region]; GO:0005615 [Name: extracellular space]; GO:0005768 [Name: endosome]; GO:0005794 [Name: Golgi apparatus]; GO:0031301 [Name: inte…	GO:0005524 [Name: ATP binding]; GO:0001540 [Name: beta-amyloid binding]; GO:0005515 [Name: protein binding]
NM_008707	GO:0001701 [Name: in utero embryonic development]; GO:0006499 [Name: N-terminal protein myristoylation]; GO:0018008 [Name: N-terminal peptidyl-glycine N-myristoylation]; GO:0042180 [Name: cellular ketone metabolic process]	GO:0016020 [Name: membrane]; GO:0005829 [Name: cytosol]; GO:0019898 [Name: extrinsic component of membrane]; GO:0005737 [Name: cytoplasm]; GO:0005886 [Name: plasma membrane]	GO:0004379 [Name: glycylpeptide N-tetradecanoyltransferase activity]; GO:0016746 [Name: transferase activity, transferring acyl groups]; GO:0019107 [Name: myristoyltransferase activity]; GO:0016740 [Name: transferase activity]
NM_009735	GO:0001916 [Name: positive regulation of T cell mediated cytotoxicity]; GO:0006955 [Name: immune response]; GO:0050830 [Name: defense response to Gram-positive bacterium]; GO:0033077 [Name: T cell differentiation in thymus]; GO:0071222 [Name: cellular response to lipopolysaccharide]; GO:0002376 [Name: immune system process]; GO:0002481 [Name: antigen processing and presentation of exogenous prote…	GO:0005576 [Name: extracellular region]; GO:0005615 [Name: extracellular space]; GO:0005794 [Name: Golgi apparatus]; GO:0042824 [Name: MHC class I peptide loading complex]; GO:0005829 [Name: cytosol]; GO:0042612 [Name: MHC class I protein complex]; GO:0005886 [Name: plasma membrane]; GO:0030670 [Name: phagocytic vesicle membrane]; GO:1990712 [Name: HFE-transferrin receptor complex]; GO:0009897 [N…	GO:0005515 [Name: protein binding]; GO:0042803 [Name: protein homodimerization activity]; GO:0042802 [Name: identical protein binding]
NM_009076	GO:0000027 [Name: ribosomal large subunit assembly]; GO:0006412 [Name: translation]	GO:0022625 [Name: cytosolic large ribosomal subunit]; GO:0005840 [Name: ribosome]; GO:0005634 [Name: nucleus]; GO:0005730 [Name: nucleolus]; GO:0015934 [Name: large ribosomal subunit]; GO:0005737 [Name: cytoplasm]; GO:0014069 [Name: postsynaptic density]	GO:0005515 [Name: protein binding]; GO:0003735 [Name: structural constituent of ribosome]; GO:0070180 [Name: large ribosomal subunit rRNA binding]; GO:0003723 [Name: RNA binding]; GO:0019843 [Name: rRNA binding]
NM_175439	GO:0006431 [Name: methionyl-tRNA aminoacylation]; GO:0006418 [Name: tRNA aminoacylation for protein translation]; GO:0006412 [Name: translation]	GO:0005739 [Name: mitochondrion]; GO:0005759 [Name: mitochondrial matrix]	GO:0004825 [Name: methionine-tRNA ligase activity]; GO:0016874 [Name: ligase activity]; GO:0004812 [Name: aminoacyl-tRNA ligase activity]; GO:0005524 [Name: ATP binding]; GO:0000166 [Name: nucleotide binding]
NM_054070	GO:0006508 [Name: proteolysis]; GO:0016485 [Name: protein processing]; GO:0008053 [Name: mitochondrial fusion]; GO:0034982 [Name: mitochondrial protein processing]; GO:0065003 [Name: macromolecular complex assembly]; GO:0042407 [Name: cristae formation]; GO:0007005 [Name: mitochondrion organization]	GO:0016021 [Name: integral component of membrane]; GO:0005745 [Name: m-AAA complex]; GO:0016020 [Name: membrane]; GO:0005743 [Name: mitochondrial inner membrane]; GO:0005739 [Name: mitochondrion]	GO:0008233 [Name: peptidase activity]; GO:0008270 [Name: zinc ion binding]; GO:0046872 [Name: metal ion binding]; GO:0000166 [Name: nucleotide binding]; GO:0008237 [Name: metallopeptidase activity]; GO:0016787 [Name: hydrolase activity]; GO:0005515 [Name: protein binding]; GO:0005524 [Name: ATP binding]; GO:0004222 [Name: metalloendopeptidase activity]
NM_029098	GO:0016055 [Name: Wnt signaling pathway]; GO:0070231 [Name: T cell apoptotic process]; GO:0006898 [Name: receptor-mediated endocytosis]; GO:0060218 [Name: hematopoietic stem cell differentiation]; GO:0006897 [Name: endocytosis]; GO:0042098 [Name: T cell proliferation]; GO:0090090 [Name: negative regulation of canonical Wnt signaling pathway]; GO:0030217 [Name: T cell differentiation]; GO:0007165 …	GO:0005886 [Name: plasma membrane]; GO:0005789 [Name: endoplasmic reticulum membrane]; GO:0016021 [Name: integral component of membrane]; GO:0016020 [Name: membrane]; GO:0005783 [Name: endoplasmic reticulum]; GO:0005887 [Name: integral component of plasma membrane]	GO:0004888 [Name: transmembrane signaling receptor activity]; GO:0005515 [Name: protein binding]
NM_013496	GO:0034653 [Name: retinoic acid catabolic process]	GO:0005829 [Name: cytosol]; GO:0005737 [Name: cytoplasm]	GO:0019841 [Name: retinol binding]; GO:0005501 [Name: retinoid binding]; GO:0008289 [Name: lipid binding]; GO:0001972 [Name: retinoic acid binding]; GO:0016918 [Name: retinal binding]
NM_001160356	GO:0006122 [Name: mitochondrial electron transport, ubiquinol to cytochrome c]; GO:0034551 [Name: mitochondrial respiratory chain complex III assembly]; GO:0006754 [Name: ATP biosynthetic process]; GO:0042407 [Name: cristae formation]	GO:0016020 [Name: membrane]; GO:0031305 [Name: integral component of mitochondrial inner membrane]; GO:0005750 [Name: mitochondrial respiratory chain complex III]; GO:0016021 [Name: integral component of membrane]; GO:0005743 [Name: mitochondrial inner membrane]	GO:1901612 [Name: cardiolipin binding]; GO:0070300 [Name: phosphatidic acid binding]
NM_008037	GO:0006357 [Name: regulation of transcription from RNA polymerase II promoter]; GO:0003334 [Name: keratinocyte development]; GO:0006355 [Name: regulation of transcription, DNA-templated]; GO:0032355 [Name: response to estradiol]; GO:0001666 [Name: response to hypoxia]; GO:0006366 [Name: transcription from RNA polymerase II promoter]; GO:0045893 [Name: positive regulation of transcription, DNA-tem…	GO:0005634 [Name: nucleus]; GO:0005654 [Name: nucleoplasm]	GO:0000976 [Name: transcription regulatory region sequence-specific DNA binding]; GO:0003677 [Name: DNA binding]; GO:0003690 [Name: double-stranded DNA binding]; GO:0043565 [Name: sequence-specific DNA binding]; GO:0003682 [Name: chromatin binding]; GO:0003700 [Name: transcription factor activity, sequence-specific DNA binding]; GO:0000978 [Name: RNA polymerase II core promoter proximal region se…
NM_009828	GO:0006275 [Name: regulation of DNA replication]; GO:0045893 [Name: positive regulation of transcription, DNA-templated]; GO:0044843 [Name: cell cycle G1/S phase transition]; GO:0000079 [Name: regulation of cyclin-dependent protein serine/threonine kinase activity]; GO:0048146 [Name: positive regulation of fibroblast proliferation]; GO:0051301 [Name: cell division]; GO:0007049 [Name: cell cycle];…	GO:0001939 [Name: female pronucleus]; GO:0005737 [Name: cytoplasm]; GO:0005829 [Name: cytosol]; GO:0005634 [Name: nucleus]; GO:0005654 [Name: nucleoplasm]; GO:0001940 [Name: male pronucleus]; GO:0097124 [Name: cyclin A2-CDK2 complex]; GO:0000307 [Name: cyclin-dependent protein kinase holoenzyme complex]	GO:0019901 [Name: protein kinase binding]; GO:0005515 [Name: protein binding]; GO:0016538 [Name: cyclin-dependent protein serine/threonine kinase regulator activity]; GO:0019904 [Name: protein domain specific binding]
NM_175149	GO:0008150 [Name: biological_process]	GO:0005829 [Name: cytosol]; GO:0005737 [Name: cytoplasm]	GO:0003674 [Name: molecular_function]
NM_007742	GO:0007605 [Name: sensory perception of sound]; GO:0010718 [Name: positive regulation of epithelial to mesenchymal transition]; GO:0042060 [Name: wound healing]; GO:0001568 [Name: blood vessel development]; GO:0045893 [Name: positive regulation of transcription, DNA-templated]; GO:0030198 [Name: extracellular matrix organization]; GO:0034505 [Name: tooth mineralization]; GO:0048706 [Name: embryon…	GO:0005576 [Name: extracellular region]; GO:0030141 [Name: secretory granule]; GO:0005615 [Name: extracellular space]; GO:0005794 [Name: Golgi apparatus]; GO:0031012 [Name: extracellular matrix]; GO:0005581 [Name: collagen trimer]; GO:0005737 [Name: cytoplasm]; GO:0005783 [Name: endoplasmic reticulum]; GO:0005584 [Name: collagen type I trimer]	GO:0005515 [Name: protein binding]; GO:0042802 [Name: identical protein binding]; GO:0030020 [Name: extracellular matrix structural constituent conferring tensile strength]; GO:0005201 [Name: extracellular matrix structural constituent]; GO:0002020 [Name: protease binding]; GO:0046872 [Name: metal ion binding]; GO:0048407 [Name: platelet-derived growth factor binding]
NM_026542	GO:0006783 [Name: heme biosynthetic process]	GO:0016021 [Name: integral component of membrane]; GO:0005743 [Name: mitochondrial inner membrane]; GO:0016020 [Name: membrane]; GO:0005739 [Name: mitochondrion]	-
NM_008047	GO:0030510 [Name: regulation of BMP signaling pathway]; GO:0042594 [Name: response to starvation]; GO:0007275 [Name: multicellular organism development]; GO:0030154 [Name: cell differentiation]	GO:0005615 [Name: extracellular space]; GO:0005576 [Name: extracellular region]	GO:0005509 [Name: calcium ion binding]; GO:0005515 [Name: protein binding]; GO:0008201 [Name: heparin binding]
NM_019794	GO:0009408 [Name: response to heat]; GO:0006457 [Name: protein folding]; GO:0042026 [Name: protein refolding]	GO:0016020 [Name: membrane]; GO:0005829 [Name: cytosol]; GO:0005634 [Name: nucleus]	GO:0046872 [Name: metal ion binding]; GO:0001671 [Name: ATPase activator activity]; GO:0005524 [Name: ATP binding]; GO:0031072 [Name: heat shock protein binding]; GO:0051082 [Name: unfolded protein binding]; GO:0051087 [Name: chaperone binding]
NM_144527	GO:0046602 [Name: regulation of mitotic centrosome separation]; GO:0007059 [Name: chromosome segregation]; GO:0006469 [Name: negative regulation of protein kinase activity]	GO:0005730 [Name: nucleolus]; GO:0005794 [Name: Golgi apparatus]; GO:0005634 [Name: nucleus]; GO:0005737 [Name: cytoplasm]; GO:0005829 [Name: cytosol]; GO:0000242 [Name: pericentriolar material]; GO:0005813 [Name: centrosome]; GO:0005856 [Name: cytoskeleton]; GO:0000922 [Name: spindle pole]	GO:0003674 [Name: molecular_function]
NM_010448	GO:0001837 [Name: epithelial to mesenchymal transition]; GO:0045893 [Name: positive regulation of transcription, DNA-templated]; GO:0000122 [Name: negative regulation of transcription from RNA polymerase II promoter]	GO:0005634 [Name: nucleus]; GO:0099523 [Name: presynaptic cytosol]; GO:0005654 [Name: nucleoplasm]; GO:0090575 [Name: RNA polymerase II transcription factor complex]; GO:1990904 [Name: ribonucleoprotein complex]; GO:0005737 [Name: cytoplasm]	GO:0005515 [Name: protein binding]; GO:0003700 [Name: transcription factor activity, sequence-specific DNA binding]; GO:0043565 [Name: sequence-specific DNA binding]; GO:1990837 [Name: sequence-specific double-stranded DNA binding]; GO:0003677 [Name: DNA binding]; GO:0003676 [Name: nucleic acid binding]; GO:0003723 [Name: RNA binding]
NM_152813	GO:0001525 [Name: angiogenesis]; GO:0016042 [Name: lipid catabolic process]; GO:0006629 [Name: lipid metabolic process]; GO:0060716 [Name: labyrinthine layer blood vessel development]; GO:0042127 [Name: regulation of cell proliferation]; GO:0007165 [Name: signal transduction]; GO:0035556 [Name: intracellular signal transduction]; GO:0048015 [Name: phosphatidylinositol-mediated signaling]	GO:0005829 [Name: cytosol]; GO:0005737 [Name: cytoplasm]; GO:0016020 [Name: membrane]	GO:0004435 [Name: phosphatidylinositol phospholipase C activity]; GO:0046872 [Name: metal ion binding]; GO:0016787 [Name: hydrolase activity]; GO:0008081 [Name: phosphoric diester hydrolase activity]
NM_010755	GO:0045604 [Name: regulation of epidermal cell differentiation]; GO:0045944 [Name: positive regulation of transcription from RNA polymerase II promoter]; GO:0035914 [Name: skeletal muscle cell differentiation]; GO:0001701 [Name: in utero embryonic development]	GO:0005739 [Name: mitochondrion]; GO:0005654 [Name: nucleoplasm]; GO:0005634 [Name: nucleus]	GO:0000978 [Name: RNA polymerase II core promoter proximal region sequence-specific DNA binding]; GO:0003700 [Name: transcription factor activity, sequence-specific DNA binding]; GO:0043565 [Name: sequence-specific DNA binding]; GO:0001228 [Name: transcriptional activator activity, RNA polymerase II transcription regulatory region sequence-specific binding]; GO:0003677 [Name: DNA binding]
NM_009900	GO:0032347 [Name: regulation of aldosterone biosynthetic process]; GO:0034765 [Name: regulation of ion transmembrane transport]; GO:0055085 [Name: transmembrane transport]; GO:0060041 [Name: retina development in camera-type eye]; GO:0060689 [Name: cell differentiation involved in salivary gland development]; GO:0006821 [Name: chloride transport]; GO:0006811 [Name: ion transport]	GO:0005886 [Name: plasma membrane]; GO:0016021 [Name: integral component of membrane]; GO:0005887 [Name: integral component of plasma membrane]; GO:0030425 [Name: dendrite]; GO:0034707 [Name: chloride channel complex]; GO:0043204 [Name: perikaryon]; GO:0016020 [Name: membrane]	GO:0005244 [Name: voltage-gated ion channel activity]; GO:0005254 [Name: chloride channel activity]; GO:0005247 [Name: voltage-gated chloride channel activity]
NM_173760	GO:0016310 [Name: phosphorylation]; GO:0006020 [Name: inositol metabolic process]; GO:0007605 [Name: sensory perception of sound]; GO:0032958 [Name: inositol phosphate biosynthetic process]	GO:0005829 [Name: cytosol]; GO:0005737 [Name: cytoplasm]	GO:0000828 [Name: inositol hexakisphosphate kinase activity]; GO:0016301 [Name: kinase activity]; GO:0052724 [Name: inositol hexakisphosphate 3-kinase activity]; GO:0000829 [Name: inositol heptakisphosphate kinase activity]; GO:0000832 [Name: inositol hexakisphosphate 5-kinase activity]; GO:0000166 [Name: nucleotide binding]; GO:0016740 [Name: transferase activity]; GO:0052723 [Name: inositol hex…
NM_001159963	GO:0006511 [Name: ubiquitin-dependent protein catabolic process]; GO:0016567 [Name: protein ubiquitination]; GO:1903364 [Name: positive regulation of cellular protein catabolic process]; GO:0031146 [Name: SCF-dependent proteasomal ubiquitin-dependent protein catabolic process]; GO:0055072 [Name: iron ion homeostasis]	GO:0019005 [Name: SCF ubiquitin ligase complex]; GO:0048471 [Name: perinuclear region of cytoplasm]; GO:0005737 [Name: cytoplasm]	GO:0046872 [Name: metal ion binding]; GO:0005506 [Name: iron ion binding]
NM_025875	GO:0000381 [Name: regulation of alternative mRNA splicing, via spliceosome]; GO:0000398 [Name: mRNA splicing, via spliceosome]; GO:0000184 [Name: nuclear-transcribed mRNA catabolic process, nonsense-mediated decay]	GO:0005634 [Name: nucleus]; GO:0016607 [Name: nuclear speck]; GO:0071006 [Name: U2-type catalytic step 1 spliceosome]; GO:0030425 [Name: dendrite]; GO:0035145 [Name: exon-exon junction complex]; GO:0043025 [Name: neuronal cell body]; GO:0071013 [Name: catalytic step 2 spliceosome]	GO:0003729 [Name: mRNA binding]
NM_145962	GO:0016310 [Name: phosphorylation]; GO:0015937 [Name: coenzyme A biosynthetic process]	GO:0005634 [Name: nucleus]; GO:0005829 [Name: cytosol]; GO:0005737 [Name: cytoplasm]	GO:0005524 [Name: ATP binding]; GO:0000166 [Name: nucleotide binding]; GO:0042803 [Name: protein homodimerization activity]; GO:0004594 [Name: pantothenate kinase activity]; GO:0016301 [Name: kinase activity]; GO:0016740 [Name: transferase activity]; GO:0019842 [Name: vitamin binding]; GO:1905502 [Name: acetyl-CoA binding]
NM_018738	GO:0035458 [Name: cellular response to interferon-beta]; GO:0006952 [Name: defense response]	GO:0005829 [Name: cytosol]; GO:0005789 [Name: endoplasmic reticulum membrane]	GO:0003924 [Name: GTPase activity]
NM_026528	GO:0006469 [Name: negative regulation of protein kinase activity]; GO:0006388 [Name: tRNA splicing, via endonucleolytic cleavage and ligation]; GO:0045944 [Name: positive regulation of transcription from RNA polymerase II promoter]	GO:0005634 [Name: nucleus]; GO:0005813 [Name: centrosome]; GO:0048471 [Name: perinuclear region of cytoplasm]; GO:0005856 [Name: cytoskeleton]; GO:0072669 [Name: tRNA-splicing ligase complex]; GO:0072686 [Name: mitotic spindle]; GO:0005654 [Name: nucleoplasm]; GO:0005737 [Name: cytoplasm]	GO:0003723 [Name: RNA binding]; GO:0042802 [Name: identical protein binding]; GO:0000993 [Name: RNA polymerase II core binding]
NM_145630	GO:0010510 [Name: regulation of acetyl-CoA biosynthetic process from pyruvate]; GO:0010906 [Name: regulation of glucose metabolic process]; GO:0071333 [Name: cellular response to glucose stimulus]; GO:0006006 [Name: glucose metabolic process]; GO:0018105 [Name: peptidyl-serine phosphorylation]; GO:0097411 [Name: hypoxia-inducible factor-1alpha signaling pathway]; GO:0005975 [Name: carbohydrate me…	GO:0005739 [Name: mitochondrion]; GO:0005730 [Name: nucleolus]	GO:0005524 [Name: ATP binding]; GO:0016301 [Name: kinase activity]; GO:0004740 [Name: pyruvate dehydrogenase (acetyl-transferring) kinase activity]; GO:0000166 [Name: nucleotide binding]; GO:0004674 [Name: protein serine/threonine kinase activity]; GO:0016740 [Name: transferase activity]; GO:0004672 [Name: protein kinase activity]
NM_025985	GO:0043161 [Name: proteasome-mediated ubiquitin-dependent protein catabolic process]; GO:0044257 [Name: cellular protein catabolic process]; GO:0070936 [Name: protein K48-linked ubiquitination]; GO:0070534 [Name: protein K63-linked ubiquitination]; GO:0000209 [Name: protein polyubiquitination]; GO:0006511 [Name: ubiquitin-dependent protein catabolic process]	GO:0005829 [Name: cytosol]; GO:0070062 [Name: extracellular exosome]	GO:0016740 [Name: transferase activity]; GO:0031625 [Name: ubiquitin protein ligase binding]; GO:0061631 [Name: ubiquitin conjugating enzyme activity]; GO:0004842 [Name: ubiquitin-protein transferase activity]; GO:0000166 [Name: nucleotide binding]; GO:0005524 [Name: ATP binding]
NM_009127	GO:0009617 [Name: response to bacterium]; GO:0050873 [Name: brown fat cell differentiation]; GO:0070542 [Name: response to fatty acid]; GO:0008610 [Name: lipid biosynthetic process]; GO:1903966 [Name: monounsaturated fatty acid biosynthetic process]; GO:0050830 [Name: defense response to Gram-positive bacterium]; GO:0050872 [Name: white fat cell differentiation]; GO:0006641 [Name: triglyceride me…	GO:0005730 [Name: nucleolus]; GO:0016020 [Name: membrane]; GO:0043231 [Name: intracellular membrane-bounded organelle]; GO:0030176 [Name: integral component of endoplasmic reticulum membrane]; GO:0005789 [Name: endoplasmic reticulum membrane]; GO:0005783 [Name: endoplasmic reticulum]; GO:0016021 [Name: integral component of membrane]	GO:0016717 [Name: oxidoreductase activity, acting on paired donors, with oxidation of a pair of donors resulting in the reduction of molecular oxygen to two molecules of water]; GO:0004768 [Name: stearoyl-CoA 9-desaturase activity]; GO:0005506 [Name: iron ion binding]; GO:0046872 [Name: metal ion binding]; GO:0032896 [Name: palmitoyl-CoA 9-desaturase activity]; GO:0016491 [Name: oxidoreductase ac…
NM_016843	GO:0060271 [Name: cilium assembly]; GO:0031175 [Name: neuron projection development]; GO:0007399 [Name: nervous system development]	GO:0005737 [Name: cytoplasm]; GO:0005886 [Name: plasma membrane]; GO:0043025 [Name: neuronal cell body]; GO:0048471 [Name: perinuclear region of cytoplasm]; GO:0005829 [Name: cytosol]; GO:0030425 [Name: dendrite]	GO:0019899 [Name: enzyme binding]; GO:0005515 [Name: protein binding]; GO:0042802 [Name: identical protein binding]
NM_008187	GO:0060271 [Name: cilium assembly]; GO:2000253 [Name: positive regulation of feeding behavior]; GO:0018095 [Name: protein polyglutamylation]; GO:0060296 [Name: regulation of cilium beat frequency involved in ciliary motility]; GO:2000147 [Name: positive regulation of cell motility]	GO:0005654 [Name: nucleoplasm]; GO:0005856 [Name: cytoskeleton]; GO:0031514 [Name: motile cilium]; GO:0005634 [Name: nucleus]; GO:0036064 [Name: ciliary basal body]; GO:0005929 [Name: cilium]; GO:0042995 [Name: cell projection]; GO:0005814 [Name: centriole]; GO:0005874 [Name: microtubule]; GO:0005737 [Name: cytoplasm]	-
NM_024177	GO:0008150 [Name: biological_process]	GO:0005840 [Name: ribosome]; GO:0005761 [Name: mitochondrial ribosome]; GO:0005739 [Name: mitochondrion]; GO:0005762 [Name: mitochondrial large ribosomal subunit]	GO:0003674 [Name: molecular_function]
NM_023243	GO:0006366 [Name: transcription from RNA polymerase II promoter]; GO:0050821 [Name: protein stabilization]; GO:0007049 [Name: cell cycle]; GO:0006351 [Name: transcription, DNA-templated]; GO:0045944 [Name: positive regulation of transcription from RNA polymerase II promoter]; GO:0070816 [Name: phosphorylation of RNA polymerase II C-terminal domain]; GO:0000079 [Name: regulation of cyclin-dependen…	GO:0005675 [Name: holo TFIIH complex]; GO:0070985 [Name: TFIIK complex]; GO:0005634 [Name: nucleus]; GO:0019907 [Name: cyclin-dependent protein kinase activating kinase holoenzyme complex]; GO:0005654 [Name: nucleoplasm]	GO:0016538 [Name: cyclin-dependent protein serine/threonine kinase regulator activity]; GO:0004693 [Name: cyclin-dependent protein serine/threonine kinase activity]; GO:0008353 [Name: RNA polymerase II carboxy-terminal domain kinase activity]; GO:0016301 [Name: kinase activity]
NM_010107	GO:0003183 [Name: mitral valve morphogenesis]; GO:0007411 [Name: axon guidance]; GO:0034446 [Name: substrate adhesion-dependent cell spreading]; GO:0048013 [Name: ephrin receptor signaling pathway]; GO:0010719 [Name: negative regulation of epithelial to mesenchymal transition]; GO:0030182 [Name: neuron differentiation]; GO:0033628 [Name: regulation of cell adhesion mediated by integrin]; GO:00507…	GO:0046658 [Name: anchored component of plasma membrane]; GO:0005886 [Name: plasma membrane]; GO:0005576 [Name: extracellular region]; GO:0031225 [Name: anchored component of membrane]; GO:0016020 [Name: membrane]	GO:0005515 [Name: protein binding]; GO:0046875 [Name: ephrin receptor binding]
NM_021523	GO:0061025 [Name: membrane fusion]; GO:0048511 [Name: rhythmic process]; GO:0098779 [Name: positive regulation of macromitophagy in response to mitochondrial depolarization]; GO:0006511 [Name: ubiquitin-dependent protein catabolic process]; GO:0031398 [Name: positive regulation of protein ubiquitination]; GO:0043161 [Name: proteasome-mediated ubiquitin-dependent protein catabolic process]; GO:003…	GO:0000139 [Name: Golgi membrane]; GO:0005737 [Name: cytoplasm]; GO:0005634 [Name: nucleus]; GO:0005829 [Name: cytosol]; GO:0005654 [Name: nucleoplasm]	GO:0004842 [Name: ubiquitin-protein transferase activity]; GO:0016740 [Name: transferase activity]; GO:0003677 [Name: DNA binding]; GO:0061630 [Name: ubiquitin protein ligase activity]
NM_025544	GO:0006412 [Name: translation]; GO:0032543 [Name: mitochondrial translation]	GO:0005654 [Name: nucleoplasm]; GO:0005763 [Name: mitochondrial small ribosomal subunit]; GO:0005622 [Name: intracellular]; GO:0005840 [Name: ribosome]; GO:0005761 [Name: mitochondrial ribosome]; GO:0005730 [Name: nucleolus]; GO:0005739 [Name: mitochondrion]	GO:0003735 [Name: structural constituent of ribosome]
NM_010411	GO:0000122 [Name: negative regulation of transcription from RNA polymerase II promoter]; GO:0032008 [Name: positive regulation of TOR signaling]; GO:0032692 [Name: negative regulation of interleukin-1 production]; GO:0070932 [Name: histone H3 deacetylation]; GO:0006476 [Name: protein deacetylation]; GO:0031398 [Name: positive regulation of protein ubiquitination]; GO:0042752 [Name: regulation of …	GO:0005634 [Name: nucleus]; GO:0000785 [Name: chromatin]; GO:0005886 [Name: plasma membrane]; GO:0005737 [Name: cytoplasm]; GO:0000118 [Name: histone deacetylase complex]; GO:0005829 [Name: cytosol]; GO:0072686 [Name: mitotic spindle]; GO:0005794 [Name: Golgi apparatus]; GO:0005654 [Name: nucleoplasm]; GO:0017053 [Name: transcriptional repressor complex]	GO:0051059 [Name: NF-kappaB binding]; GO:0019213 [Name: deacetylase activity]; GO:0051020 [Name: GTPase binding]; GO:0030332 [Name: cyclin binding]; GO:0005515 [Name: protein binding]; GO:0033558 [Name: protein deacetylase activity]; GO:0019899 [Name: enzyme binding]; GO:0003677 [Name: DNA binding]; GO:0003682 [Name: chromatin binding]; GO:0003714 [Name: transcription corepressor activity]; GO:00…
NM_007408	GO:0015909 [Name: long-chain fatty acid transport]; GO:0010890 [Name: positive regulation of sequestering of triglyceride]; GO:0019915 [Name: lipid storage]	GO:0016020 [Name: membrane]; GO:0005737 [Name: cytoplasm]; GO:0005811 [Name: lipid particle]; GO:0005886 [Name: plasma membrane]; GO:0005829 [Name: cytosol]; GO:0005634 [Name: nucleus]	GO:0005515 [Name: protein binding]
NM_016721	GO:0008543 [Name: fibroblast growth factor receptor signaling pathway]; GO:1900006 [Name: positive regulation of dendrite development]; GO:1900086 [Name: positive regulation of peptidyl-tyrosine autophosphorylation]; GO:0010761 [Name: fibroblast migration]; GO:0035305 [Name: negative regulation of dephosphorylation]; GO:0071277 [Name: cellular response to calcium ion]; GO:0007346 [Name: regulatio…	GO:0016020 [Name: membrane]; GO:0005634 [Name: nucleus]; GO:0005911 [Name: cell-cell junction]; GO:0045121 [Name: membrane raft]; GO:0036464 [Name: cytoplasmic ribonucleoprotein granule]; GO:0001726 [Name: ruffle]; GO:0015630 [Name: microtubule cytoskeleton]; GO:0016328 [Name: lateral plasma membrane]; GO:0030496 [Name: midbody]; GO:0031252 [Name: cell leading edge]; GO:0032991 [Name: macromolecu…	GO:0051015 [Name: actin filament binding]; GO:0017016 [Name: Ras GTPase binding]; GO:0043539 [Name: protein serine/threonine kinase activator activity]; GO:0005078 [Name: MAP-kinase scaffold activity]; GO:0005547 [Name: phosphatidylinositol-3,4,5-trisphosphate binding]; GO:0017048 [Name: Rho GTPase binding]; GO:0019901 [Name: protein kinase binding]; GO:0019903 [Name: protein phosphatase binding]…
NM_016925	GO:0007140 [Name: male meiosis]; GO:0006974 [Name: cellular response to DNA damage stimulus]; GO:0008585 [Name: female gonad development]; GO:0042127 [Name: regulation of cell proliferation]; GO:0006281 [Name: DNA repair]; GO:2000348 [Name: regulation of CD40 signaling pathway]; GO:0045589 [Name: regulation of regulatory T cell differentiation]; GO:0050727 [Name: regulation of inflammatory respon…	GO:0005634 [Name: nucleus]; GO:0005737 [Name: cytoplasm]; GO:0005654 [Name: nucleoplasm]; GO:0043240 [Name: Fanconi anaemia nuclear complex]	-
NM_172769	GO:0016126 [Name: sterol biosynthetic process]; GO:0006629 [Name: lipid metabolic process]; GO:0033490 [Name: cholesterol biosynthetic process via lathosterol]; GO:0008610 [Name: lipid biosynthetic process]; GO:0006694 [Name: steroid biosynthetic process]; GO:0008202 [Name: steroid metabolic process]	GO:0005783 [Name: endoplasmic reticulum]; GO:0005789 [Name: endoplasmic reticulum membrane]; GO:0043231 [Name: intracellular membrane-bounded organelle]; GO:0016020 [Name: membrane]; GO:0016021 [Name: integral component of membrane]	GO:0000248 [Name: C-5 sterol desaturase activity]; GO:0005506 [Name: iron ion binding]; GO:0016491 [Name: oxidoreductase activity]
NM_008408	GO:0018279 [Name: protein N-linked glycosylation via asparagine]; GO:0043687 [Name: post-translational protein modification]; GO:0006486 [Name: protein glycosylation]; GO:0043686 [Name: co-translational protein modification]; GO:0006487 [Name: protein N-linked glycosylation]	GO:0016021 [Name: integral component of membrane]; GO:0016020 [Name: membrane]; GO:0005783 [Name: endoplasmic reticulum]; GO:0008250 [Name: oligosaccharyltransferase complex]	GO:0046872 [Name: metal ion binding]; GO:0016740 [Name: transferase activity]; GO:0016757 [Name: transferase activity, transferring glycosyl groups]; GO:0004579 [Name: dolichyl-diphosphooligosaccharide-protein glycotransferase activity]; GO:0004576 [Name: oligosaccharyl transferase activity]
NM_130884	GO:0006734 [Name: NADH metabolic process]; GO:0006099 [Name: tricarboxylic acid cycle]; GO:0006102 [Name: isocitrate metabolic process]; GO:0006103 [Name: 2-oxoglutarate metabolic process]	GO:0005739 [Name: mitochondrion]	GO:0004449 [Name: isocitrate dehydrogenase (NAD+) activity]
NM_011581	GO:0007155 [Name: cell adhesion]; GO:0016525 [Name: negative regulation of angiogenesis]; GO:0051965 [Name: positive regulation of synapse assembly]	GO:0031012 [Name: extracellular matrix]; GO:0005604 [Name: basement membrane]; GO:0005576 [Name: extracellular region]; GO:0031091 [Name: platelet alpha granule]	GO:0008201 [Name: heparin binding]; GO:0005515 [Name: protein binding]; GO:0005509 [Name: calcium ion binding]
NM_178684	GO:0008150 [Name: biological_process]	GO:0005575 [Name: cellular_component]	GO:0003674 [Name: molecular_function]
NM_008305	GO:0002062 [Name: chondrocyte differentiation]; GO:0006898 [Name: receptor-mediated endocytosis]; GO:0048738 [Name: cardiac muscle tissue development]; GO:0060548 [Name: negative regulation of cell death]; GO:1905907 [Name: negative regulation of amyloid fibril formation]; GO:0001525 [Name: angiogenesis]; GO:0007420 [Name: brain development]; GO:0030198 [Name: extracellular matrix organization]; …	GO:0005576 [Name: extracellular region]; GO:0031012 [Name: extracellular matrix]; GO:0005796 [Name: Golgi lumen]; GO:0005604 [Name: basement membrane]	GO:0002020 [Name: protease binding]; GO:0030021 [Name: extracellular matrix structural constituent conferring compression resistance]; GO:0046872 [Name: metal ion binding]; GO:0008022 [Name: protein C-terminus binding]; GO:0005515 [Name: protein binding]; GO:0005509 [Name: calcium ion binding]
NM_026061	GO:0032981 [Name: mitochondrial respiratory chain complex I assembly]; GO:0055114 [Name: oxidation-reduction process]; GO:0006120 [Name: mitochondrial electron transport, NADH to ubiquinone]	GO:0016021 [Name: integral component of membrane]; GO:0005743 [Name: mitochondrial inner membrane]; GO:0005747 [Name: mitochondrial respiratory chain complex I]; GO:0005739 [Name: mitochondrion]; GO:0016020 [Name: membrane]; GO:0005783 [Name: endoplasmic reticulum]; GO:0070469 [Name: respiratory chain]	GO:0003674 [Name: molecular_function]; GO:0003954 [Name: NADH dehydrogenase activity]; GO:0008137 [Name: NADH dehydrogenase (ubiquinone) activity]
NM_026025	GO:0000398 [Name: mRNA splicing, via spliceosome]; GO:0006397 [Name: mRNA processing]; GO:0008380 [Name: RNA splicing]	GO:0005634 [Name: nucleus]; GO:0005689 [Name: U12-type spliceosomal complex]; GO:0005681 [Name: spliceosomal complex]	GO:0003676 [Name: nucleic acid binding]; GO:0003723 [Name: RNA binding]; GO:0046872 [Name: metal ion binding]; GO:0008270 [Name: zinc ion binding]
NM_031179	GO:0006397 [Name: mRNA processing]; GO:0009952 [Name: anterior/posterior pattern specification]; GO:0000398 [Name: mRNA splicing, via spliceosome]; GO:0001825 [Name: blastocyst formation]; GO:0008380 [Name: RNA splicing]; GO:0000245 [Name: spliceosomal complex assembly]	GO:0005686 [Name: U2 snRNP]; GO:0071004 [Name: U2-type prespliceosome]; GO:0071005 [Name: U2-type precatalytic spliceosome]; GO:0071013 [Name: catalytic step 2 spliceosome]; GO:0030532 [Name: small nuclear ribonucleoprotein complex]; GO:0005681 [Name: spliceosomal complex]; GO:0016607 [Name: nuclear speck]; GO:0034693 [Name: U11/U12 snRNP]; GO:0005689 [Name: U12-type spliceosomal complex]; GO:000…	GO:0003682 [Name: chromatin binding]; GO:0003723 [Name: RNA binding]; GO:0003729 [Name: mRNA binding]; GO:0005515 [Name: protein binding]; GO:1990935 [Name: splicing factor binding]
NM_145959	GO:0099041 [Name: vesicle tethering to Golgi]; GO:0006886 [Name: intracellular protein transport]	GO:0005794 [Name: Golgi apparatus]; GO:0031410 [Name: cytoplasmic vesicle]; GO:0005802 [Name: trans-Golgi network]	GO:0003674 [Name: molecular_function]
NM_008916	GO:0045893 [Name: positive regulation of transcription, DNA-templated]; GO:0043407 [Name: negative regulation of MAP kinase activity]; GO:0097178 [Name: ruffle assembly]; GO:0035305 [Name: negative regulation of dephosphorylation]; GO:0043922 [Name: negative regulation by host of viral transcription]; GO:0045719 [Name: negative regulation of glycogen biosynthetic process]; GO:0051926 [Name: negat…	GO:0005886 [Name: plasma membrane]; GO:0005829 [Name: cytosol]; GO:0005783 [Name: endoplasmic reticulum]; GO:0048471 [Name: perinuclear region of cytoplasm]; GO:0005802 [Name: trans-Golgi network]; GO:0043005 [Name: neuron projection]; GO:0032587 [Name: ruffle membrane]; GO:0001726 [Name: ruffle]; GO:0005737 [Name: cytoplasm]; GO:0016020 [Name: membrane]; GO:0005634 [Name: nucleus]	GO:0034485 [Name: phosphatidylinositol-3,4,5-trisphosphate 5-phosphatase activity]; GO:0005000 [Name: vasopressin receptor activity]; GO:0016312 [Name: inositol bisphosphate phosphatase activity]; GO:0034594 [Name: phosphatidylinositol trisphosphate phosphatase activity]; GO:0034595 [Name: phosphatidylinositol phosphate 5-phosphatase activity]; GO:0004445 [Name: inositol-polyphosphate 5-phosphata…
NM_009270	GO:0042127 [Name: regulation of cell proliferation]; GO:0010033 [Name: response to organic substance]; GO:0006725 [Name: cellular aromatic compound metabolic process]; GO:0008203 [Name: cholesterol metabolic process]; GO:0016126 [Name: sterol biosynthetic process]	GO:0016020 [Name: membrane]; GO:0005783 [Name: endoplasmic reticulum]; GO:0043231 [Name: intracellular membrane-bounded organelle]; GO:0016021 [Name: integral component of membrane]	GO:0004506 [Name: squalene monooxygenase activity]; GO:0071949 [Name: FAD binding]; GO:0016491 [Name: oxidoreductase activity]; GO:0050660 [Name: flavin adenine dinucleotide binding]
NM_030215	GO:0045087 [Name: innate immune response]; GO:0006260 [Name: DNA replication]; GO:0002376 [Name: immune system process]; GO:0006281 [Name: DNA repair]; GO:0006974 [Name: cellular response to DNA damage stimulus]; GO:0000731 [Name: DNA synthesis involved in DNA repair]; GO:0006261 [Name: DNA-dependent DNA replication]; GO:0006282 [Name: regulation of DNA repair]; GO:0030174 [Name: regulation of DN…	GO:0000784 [Name: nuclear chromosome, telomeric region]; GO:0005737 [Name: cytoplasm]; GO:0005634 [Name: nucleus]; GO:0048471 [Name: perinuclear region of cytoplasm]	GO:0000166 [Name: nucleotide binding]; GO:0008047 [Name: enzyme activator activity]; GO:0016787 [Name: hydrolase activity]; GO:0017116 [Name: single-stranded DNA-dependent ATP-dependent DNA helicase activity]; GO:0046872 [Name: metal ion binding]; GO:0042802 [Name: identical protein binding]; GO:0003677 [Name: DNA binding]; GO:0005515 [Name: protein binding]; GO:0005524 [Name: ATP binding]; GO:00…
NM_001003908	GO:0031623 [Name: receptor internalization]; GO:0060236 [Name: regulation of mitotic spindle organization]; GO:0090307 [Name: mitotic spindle assembly]; GO:0006898 [Name: receptor-mediated endocytosis]; GO:0033572 [Name: transferrin transport]; GO:0048488 [Name: synaptic vesicle endocytosis]; GO:0072583 [Name: clathrin-dependent endocytosis]; GO:1903077 [Name: negative regulation of protein local…	GO:0005768 [Name: endosome]; GO:0005905 [Name: clathrin-coated pit]; GO:0030132 [Name: clathrin coat of coated pit]; GO:0032991 [Name: macromolecular complex]; GO:0030118 [Name: clathrin coat]; GO:0030136 [Name: clathrin-coated vesicle]; GO:0031410 [Name: cytoplasmic vesicle]; GO:0045334 [Name: clathrin-coated endocytic vesicle]; GO:1990498 [Name: mitotic spindle microtubule]; GO:0005739 [Name: m…	GO:0030506 [Name: ankyrin binding]; GO:0005515 [Name: protein binding]; GO:0005198 [Name: structural molecule activity]; GO:0019901 [Name: protein kinase binding]; GO:0032051 [Name: clathrin light chain binding]; GO:1990381 [Name: ubiquitin-specific protease binding]; GO:0008022 [Name: protein C-terminus binding]; GO:0003725 [Name: double-stranded RNA binding]; GO:0031072 [Name: heat shock protei…
NM_013843	GO:0006355 [Name: regulation of transcription, DNA-templated]	-	GO:0005515 [Name: protein binding]
NM_001346552	GO:0055114 [Name: oxidation-reduction process]	GO:0005654 [Name: nucleoplasm]	GO:0016491 [Name: oxidoreductase activity]; GO:0004128 [Name: cytochrome-b5 reductase activity, acting on NAD(P)H]
NM_009537	GO:0061052 [Name: negative regulation of cell growth involved in cardiac muscle cell development]; GO:0071347 [Name: cellular response to interleukin-1]; GO:0006355 [Name: regulation of transcription, DNA-templated]; GO:0010225 [Name: response to UV-C]; GO:0010629 [Name: negative regulation of gene expression]; GO:0006974 [Name: cellular response to DNA damage stimulus]; GO:0000122 [Name: negativ…	GO:0031519 [Name: PcG protein complex]; GO:0005634 [Name: nucleus]; GO:0005737 [Name: cytoplasm]; GO:0031011 [Name: Ino80 complex]; GO:0000790 [Name: nuclear chromatin]; GO:0016363 [Name: nuclear matrix]; GO:0005654 [Name: nucleoplasm]; GO:0005667 [Name: transcription factor complex]; GO:0005677 [Name: chromatin silencing complex]	GO:0003700 [Name: transcription factor activity, sequence-specific DNA binding]; GO:0003676 [Name: nucleic acid binding]; GO:0000978 [Name: RNA polymerase II core promoter proximal region sequence-specific DNA binding]; GO:0000976 [Name: transcription regulatory region sequence-specific DNA binding]; GO:0000987 [Name: core promoter proximal region sequence-specific DNA binding]; GO:0001227 [Name:…
NM_026689	GO:0000266 [Name: mitochondrial fission]; GO:0033235 [Name: positive regulation of protein sumoylation]; GO:0045824 [Name: negative regulation of innate immune response]; GO:0051898 [Name: negative regulation of protein kinase B signaling]; GO:0030308 [Name: negative regulation of cell growth]; GO:0031647 [Name: regulation of protein stability]; GO:0090141 [Name: positive regulation of mitochondr…	GO:0030424 [Name: axon]; GO:0031307 [Name: integral component of mitochondrial outer membrane]; GO:0043025 [Name: neuronal cell body]; GO:0005741 [Name: mitochondrial outer membrane]; GO:0016021 [Name: integral component of membrane]; GO:0016020 [Name: membrane]; GO:0005739 [Name: mitochondrion]; GO:0005777 [Name: peroxisome]	GO:0046872 [Name: metal ion binding]; GO:0061630 [Name: ubiquitin protein ligase activity]; GO:0042802 [Name: identical protein binding]; GO:0004842 [Name: ubiquitin-protein transferase activity]; GO:0019789 [Name: SUMO transferase activity]; GO:0031625 [Name: ubiquitin protein ligase binding]; GO:0016740 [Name: transferase activity]
NM_007984	GO:0051017 [Name: actin filament bundle assembly]; GO:0007015 [Name: actin filament organization]; GO:0030036 [Name: actin cytoskeleton organization]; GO:0030046 [Name: parallel actin filament bundle assembly]; GO:0071803 [Name: positive regulation of podosome assembly]; GO:0090091 [Name: positive regulation of extracellular matrix disassembly]; GO:0007043 [Name: cell-cell junction assembly]; GO:…	GO:0005737 [Name: cytoplasm]; GO:0071437 [Name: invadopodium]; GO:0005911 [Name: cell-cell junction]; GO:0030426 [Name: growth cone]; GO:0043209 [Name: myelin sheath]; GO:0042995 [Name: cell projection]; GO:0005886 [Name: plasma membrane]; GO:0005856 [Name: cytoskeleton]; GO:0030425 [Name: dendrite]; GO:0015629 [Name: actin cytoskeleton]; GO:0030175 [Name: filopodium]; GO:0001726 [Name: ruffle]; …	GO:0030674 [Name: protein binding, bridging]; GO:0051015 [Name: actin filament binding]; GO:0005515 [Name: protein binding]; GO:0003779 [Name: actin binding]; GO:0008144 [Name: drug binding]
NM_026212	GO:0008654 [Name: phospholipid biosynthetic process]; GO:0006654 [Name: phosphatidic acid biosynthetic process]; GO:0001819 [Name: positive regulation of cytokine production]; GO:0006629 [Name: lipid metabolic process]	GO:0005783 [Name: endoplasmic reticulum]; GO:0016020 [Name: membrane]; GO:0016021 [Name: integral component of membrane]	GO:0016746 [Name: transferase activity, transferring acyl groups]; GO:0003841 [Name: 1-acylglycerol-3-phosphate O-acyltransferase activity]; GO:0016740 [Name: transferase activity]
NM_025444	GO:0006357 [Name: regulation of transcription from RNA polymerase II promoter]; GO:0006366 [Name: transcription from RNA polymerase II promoter]	GO:0005654 [Name: nucleoplasm]; GO:0005669 [Name: transcription factor TFIID complex]; GO:0005634 [Name: nucleus]; GO:0005730 [Name: nucleolus]	GO:0003712 [Name: transcription cofactor activity]; GO:0003677 [Name: DNA binding]; GO:0005515 [Name: protein binding]; GO:0008022 [Name: protein C-terminus binding]; GO:0046982 [Name: protein heterodimerization activity]
NM_025785	GO:0016567 [Name: protein ubiquitination]	GO:0005634 [Name: nucleus]; GO:0019005 [Name: SCF ubiquitin ligase complex]	GO:0003779 [Name: actin binding]; GO:0005515 [Name: protein binding]
NM_178601	GO:0042254 [Name: ribosome biogenesis]; GO:0006364 [Name: rRNA processing]	GO:0001650 [Name: fibrillar center]; GO:0005634 [Name: nucleus]; GO:0030684 [Name: preribosome]; GO:0034457 [Name: Mpp10 complex]; GO:0032040 [Name: small-subunit processome]; GO:0005730 [Name: nucleolus]	GO:0030515 [Name: snoRNA binding]
NM_144784	GO:0006629 [Name: lipid metabolic process]; GO:0015937 [Name: coenzyme A biosynthetic process]; GO:0006550 [Name: isoleucine catabolic process]; GO:0006631 [Name: fatty acid metabolic process]; GO:1902860 [Name: propionyl-CoA biosynthetic process]; GO:0006085 [Name: acetyl-CoA biosynthetic process]; GO:0015936 [Name: coenzyme A metabolic process]; GO:0006635 [Name: fatty acid beta-oxidation]; GO:…	GO:0005739 [Name: mitochondrion]; GO:0005759 [Name: mitochondrial matrix]; GO:0005743 [Name: mitochondrial inner membrane]	GO:0003824 [Name: catalytic activity]; GO:0016746 [Name: transferase activity, transferring acyl groups]; GO:0042802 [Name: identical protein binding]; GO:0016747 [Name: transferase activity, transferring acyl groups other than amino-acyl groups]; GO:0016740 [Name: transferase activity]; GO:0019899 [Name: enzyme binding]; GO:0016453 [Name: C-acetyltransferase activity]; GO:0003985 [Name: acetyl-C…
NM_001290421	GO:0030036 [Name: actin cytoskeleton organization]; GO:0050808 [Name: synapse organization]; GO:0090307 [Name: mitotic spindle assembly]; GO:0001525 [Name: angiogenesis]; GO:0007195 [Name: adenylate cyclase-inhibiting dopamine receptor signaling pathway]; GO:0043066 [Name: negative regulation of apoptotic process]; GO:0060271 [Name: cilium assembly]; GO:0032231 [Name: regulation of actin filament…	GO:0005634 [Name: nucleus]; GO:0030018 [Name: Z disc]; GO:0005884 [Name: actin filament]; GO:0043198 [Name: dendritic shaft]; GO:0048471 [Name: perinuclear region of cytoplasm]; GO:0098978 [Name: glutamatergic synapse]; GO:0005737 [Name: cytoplasm]; GO:0030863 [Name: cortical cytoskeleton]; GO:0042995 [Name: cell projection]; GO:0005886 [Name: plasma membrane]; GO:0005829 [Name: cytosol]; GO:0005…	GO:0005515 [Name: protein binding]; GO:0031852 [Name: mu-type opioid receptor binding]; GO:0044877 [Name: macromolecular complex binding]; GO:0001664 [Name: G-protein coupled receptor binding]; GO:0031267 [Name: small GTPase binding]; GO:0042803 [Name: protein homodimerization activity]; GO:0005080 [Name: protein kinase C binding]; GO:0017048 [Name: Rho GTPase binding]; GO:0008134 [Name: transcri…
NM_013785	GO:0032958 [Name: inositol phosphate biosynthetic process]; GO:0006020 [Name: inositol metabolic process]; GO:0046854 [Name: phosphatidylinositol phosphorylation]	GO:0005737 [Name: cytoplasm]; GO:0005829 [Name: cytosol]; GO:0001650 [Name: fibrillar center]; GO:0005634 [Name: nucleus]; GO:0005654 [Name: nucleoplasm]	GO:0000166 [Name: nucleotide binding]; GO:0016301 [Name: kinase activity]; GO:0016740 [Name: transferase activity]; GO:0052723 [Name: inositol hexakisphosphate 1-kinase activity]; GO:0052724 [Name: inositol hexakisphosphate 3-kinase activity]; GO:0005524 [Name: ATP binding]; GO:0000828 [Name: inositol hexakisphosphate kinase activity]; GO:0000832 [Name: inositol hexakisphosphate 5-kinase activity]
NM_146115	GO:0008150 [Name: biological_process]	GO:0016020 [Name: membrane]; GO:0005635 [Name: nuclear envelope]; GO:0016021 [Name: integral component of membrane]; GO:0005788 [Name: endoplasmic reticulum lumen]	GO:0000166 [Name: nucleotide binding]; GO:0016887 [Name: ATPase activity]; GO:0005524 [Name: ATP binding]
NM_028355	GO:0051028 [Name: mRNA transport]; GO:0006999 [Name: nuclear pore organization]; GO:0007129 [Name: synapsis]; GO:0015031 [Name: protein transport]; GO:0007283 [Name: spermatogenesis]; GO:0031081 [Name: nuclear pore distribution]; GO:0051292 [Name: nuclear pore complex assembly]	GO:0005643 [Name: nuclear pore]; GO:0005737 [Name: cytoplasm]; GO:0015629 [Name: actin cytoskeleton]; GO:0031965 [Name: nuclear membrane]; GO:0005886 [Name: plasma membrane]; GO:0005634 [Name: nucleus]; GO:0016020 [Name: membrane]; GO:0070762 [Name: nuclear pore transmembrane ring]; GO:0016021 [Name: integral component of membrane]	GO:0017056 [Name: structural constituent of nuclear pore]
NM_007568	GO:0045840 [Name: positive regulation of mitotic nuclear division]; GO:0045597 [Name: positive regulation of cell differentiation]; GO:0045741 [Name: positive regulation of epidermal growth factor-activated receptor activity]; GO:0007173 [Name: epidermal growth factor receptor signaling pathway]; GO:0035810 [Name: positive regulation of urine volume]; GO:0008284 [Name: positive regulation of cell…	GO:0005576 [Name: extracellular region]; GO:0005615 [Name: extracellular space]; GO:0005886 [Name: plasma membrane]; GO:0016021 [Name: integral component of membrane]; GO:0016020 [Name: membrane]	GO:0008083 [Name: growth factor activity]; GO:0005154 [Name: epidermal growth factor receptor binding]
NM_025997	GO:0006370 [Name: 7-methylguanosine mRNA capping]; GO:0036031 [Name: recruitment of mRNA capping enzyme to RNA polymerase II holoenzyme complex]; GO:0006397 [Name: mRNA processing]; GO:0032259 [Name: methylation]	GO:0005654 [Name: nucleoplasm]; GO:0005634 [Name: nucleus]; GO:0005845 [Name: mRNA cap binding complex]; GO:0031533 [Name: mRNA cap methyltransferase complex]	GO:0003723 [Name: RNA binding]; GO:0004482 [Name: mRNA (guanine-N7-)-methyltransferase activity]
NM_172622	GO:0045893 [Name: positive regulation of transcription, DNA-templated]	GO:0001650 [Name: fibrillar center]; GO:0005634 [Name: nucleus]; GO:0005829 [Name: cytosol]; GO:0005654 [Name: nucleoplasm]; GO:0000118 [Name: histone deacetylase complex]	GO:0003700 [Name: transcription factor activity, sequence-specific DNA binding]; GO:0008134 [Name: transcription factor binding]; GO:0003677 [Name: DNA binding]; GO:0046872 [Name: metal ion binding]; GO:0000976 [Name: transcription regulatory region sequence-specific DNA binding]; GO:0003676 [Name: nucleic acid binding]
NM_053267	GO:0060612 [Name: adipose tissue development]; GO:0010269 [Name: response to selenium ion]; GO:0042445 [Name: hormone metabolic process]; GO:0035934 [Name: corticosterone secretion]; GO:0035264 [Name: multicellular organism growth]	GO:0005788 [Name: endoplasmic reticulum lumen]; GO:0005794 [Name: Golgi apparatus]; GO:0005783 [Name: endoplasmic reticulum]; GO:0005737 [Name: cytoplasm]	GO:0016491 [Name: oxidoreductase activity]
NM_010156	GO:0042176 [Name: regulation of protein catabolic process]; GO:0002244 [Name: hematopoietic progenitor cell differentiation]; GO:0048536 [Name: spleen development]; GO:0017145 [Name: stem cell division]; GO:0034058 [Name: endosomal vesicle fusion]; GO:0035726 [Name: common myeloid progenitor cell proliferation]	GO:0005737 [Name: cytoplasm]; GO:0005769 [Name: early endosome]	GO:0005515 [Name: protein binding]
NR_131899	GO:0007165 [Name: signal transduction]; GO:0007186 [Name: G-protein coupled receptor signaling pathway]	GO:0016021 [Name: integral component of membrane]; GO:0016020 [Name: membrane]; GO:0005886 [Name: plasma membrane]	GO:0004930 [Name: G-protein coupled receptor activity]
NM_007399	GO:0006468 [Name: protein phosphorylation]; GO:0007219 [Name: Notch signaling pathway]; GO:0008284 [Name: positive regulation of cell proliferation]; GO:0034205 [Name: beta-amyloid formation]; GO:1901998 [Name: toxin transport]; GO:0006508 [Name: proteolysis]; GO:0010820 [Name: positive regulation of T cell chemotaxis]; GO:0046931 [Name: pore complex assembly]; GO:0042117 [Name: monocyte activati…	GO:0005634 [Name: nucleus]; GO:0008021 [Name: synaptic vesicle]; GO:0043025 [Name: neuronal cell body]; GO:0097060 [Name: synaptic membrane]; GO:0005802 [Name: trans-Golgi network]; GO:0030425 [Name: dendrite]; GO:0097197 [Name: tetraspanin-enriched microdomain]; GO:0016020 [Name: membrane]; GO:0005794 [Name: Golgi apparatus]; GO:0042995 [Name: cell projection]; GO:0005737 [Name: cytoplasm]; GO:0…	GO:0004222 [Name: metalloendopeptidase activity]; GO:0017124 [Name: SH3 domain binding]; GO:0019901 [Name: protein kinase binding]; GO:0042803 [Name: protein homodimerization activity]; GO:0046872 [Name: metal ion binding]; GO:0016787 [Name: hydrolase activity]; GO:1902945 [Name: metalloendopeptidase activity involved in amyloid precursor protein catabolic process]; GO:0005515 [Name: protein bind…
NM_144811	GO:0000122 [Name: negative regulation of transcription from RNA polymerase II promoter]; GO:0048733 [Name: sebaceous gland development]; GO:0006325 [Name: chromatin organization]; GO:0032968 [Name: positive regulation of transcription elongation from RNA polymerase II promoter]	GO:0000792 [Name: heterochromatin]; GO:0031519 [Name: PcG protein complex]; GO:0005694 [Name: chromosome]; GO:0000790 [Name: nuclear chromatin]; GO:0005829 [Name: cytosol]; GO:0005654 [Name: nucleoplasm]; GO:0035102 [Name: PRC1 complex]; GO:0005634 [Name: nucleus]	GO:0003723 [Name: RNA binding]; GO:0035064 [Name: methylated histone binding]; GO:0003682 [Name: chromatin binding]; GO:0003727 [Name: single-stranded RNA binding]; GO:0005515 [Name: protein binding]
NM_001163766	GO:0030030 [Name: cell projection organization]; GO:0060271 [Name: cilium assembly]	GO:0005737 [Name: cytoplasm]; GO:0005814 [Name: centriole]; GO:0005856 [Name: cytoskeleton]	GO:0008017 [Name: microtubule binding]
NM_177324	GO:0006914 [Name: autophagy]; GO:0043087 [Name: regulation of GTPase activity]	GO:0005737 [Name: cytoplasm]; GO:0005768 [Name: endosome]; GO:0016020 [Name: membrane]; GO:0005774 [Name: vacuolar membrane]; GO:0042995 [Name: cell projection]	GO:0042802 [Name: identical protein binding]; GO:0019902 [Name: phosphatase binding]; GO:0017112 [Name: Rab guanyl-nucleotide exchange factor activity]; GO:0005515 [Name: protein binding]; GO:0035091 [Name: phosphatidylinositol binding]; GO:0019208 [Name: phosphatase regulator activity]; GO:0005085 [Name: guanyl-nucleotide exchange factor activity]
NM_027885	GO:0006284 [Name: base-excision repair]; GO:0006281 [Name: DNA repair]; GO:0006974 [Name: cellular response to DNA damage stimulus]	GO:0001650 [Name: fibrillar center]; GO:0005730 [Name: nucleolus]; GO:0005634 [Name: nucleus]; GO:0005654 [Name: nucleoplasm]; GO:0005829 [Name: cytosol]	GO:0004844 [Name: uracil DNA N-glycosylase activity]; GO:0000702 [Name: oxidized base lesion DNA N-glycosylase activity]; GO:0000703 [Name: oxidized pyrimidine nucleobase lesion DNA N-glycosylase activity]; GO:0003697 [Name: single-stranded DNA binding]; GO:0017065 [Name: single-strand selective uracil DNA N-glycosylase activity]; GO:0016787 [Name: hydrolase activity]; GO:0019104 [Name: DNA N-gly…
NM_030168	GO:0001932 [Name: regulation of protein phosphorylation]; GO:0018105 [Name: peptidyl-serine phosphorylation]; GO:0030950 [Name: establishment or maintenance of actin cytoskeleton polarity]; GO:0032956 [Name: regulation of actin cytoskeleton organization]; GO:0043087 [Name: regulation of GTPase activity]; GO:0050727 [Name: regulation of inflammatory response]; GO:0001938 [Name: positive regulation…	GO:0031932 [Name: TORC2 complex]	GO:0043022 [Name: ribosome binding]; GO:0008047 [Name: enzyme activator activity]; GO:0005515 [Name: protein binding]; GO:0019901 [Name: protein kinase binding]
NM_178639	GO:0006865 [Name: amino acid transport]; GO:1990542 [Name: mitochondrial transmembrane transport]; GO:0015746 [Name: citrate transport]; GO:0006811 [Name: ion transport]	GO:0031305 [Name: integral component of mitochondrial inner membrane]; GO:0005739 [Name: mitochondrion]; GO:0005743 [Name: mitochondrial inner membrane]; GO:0016021 [Name: integral component of membrane]; GO:0016020 [Name: membrane]	GO:0022857 [Name: transmembrane transporter activity]; GO:0015137 [Name: citrate transmembrane transporter activity]; GO:0015075 [Name: ion transmembrane transporter activity]
NM_198006	GO:0033617 [Name: mitochondrial respiratory chain complex IV assembly]	GO:0005739 [Name: mitochondrion]	GO:0003674 [Name: molecular_function]
NM_001097623	GO:0045893 [Name: positive regulation of transcription, DNA-templated]	GO:0001650 [Name: fibrillar center]; GO:0005634 [Name: nucleus]; GO:0005829 [Name: cytosol]; GO:0005654 [Name: nucleoplasm]; GO:0000118 [Name: histone deacetylase complex]	GO:0003700 [Name: transcription factor activity, sequence-specific DNA binding]; GO:0008134 [Name: transcription factor binding]; GO:0003677 [Name: DNA binding]; GO:0046872 [Name: metal ion binding]; GO:0000976 [Name: transcription regulatory region sequence-specific DNA binding]; GO:0003676 [Name: nucleic acid binding]
NM_178376	GO:0006915 [Name: apoptotic process]; GO:0042268 [Name: regulation of cytolysis]; GO:0010507 [Name: negative regulation of autophagy]; GO:0034613 [Name: cellular protein localization]; GO:0008219 [Name: cell death]; GO:0009267 [Name: cellular response to starvation]; GO:0071230 [Name: cellular response to amino acid stimulus]; GO:1904263 [Name: positive regulation of TORC1 signaling]; GO:0010506 …	GO:0005764 [Name: lysosome]; GO:0034448 [Name: EGO complex]; GO:1990131 [Name: Gtr1-Gtr2 GTPase complex]; GO:0005737 [Name: cytoplasm]; GO:1990130 [Name: Iml1 complex]; GO:0005634 [Name: nucleus]	GO:0016787 [Name: hydrolase activity]; GO:0031625 [Name: ubiquitin protein ligase binding]; GO:0046982 [Name: protein heterodimerization activity]; GO:0000166 [Name: nucleotide binding]; GO:0003924 [Name: GTPase activity]; GO:0042803 [Name: protein homodimerization activity]; GO:0005515 [Name: protein binding]; GO:0005525 [Name: GTP binding]; GO:0051219 [Name: phosphoprotein binding]
NM_010945	GO:0043065 [Name: positive regulation of apoptotic process]	-	GO:0005123 [Name: death receptor binding]; GO:0016230 [Name: sphingomyelin phosphodiesterase activator activity]
NM_025556	GO:0043985 [Name: histone H4-R3 methylation]; GO:0007517 [Name: muscle organ development]; GO:0001835 [Name: blastocyst hatching]; GO:0006325 [Name: chromatin organization]	GO:0005886 [Name: plasma membrane]; GO:0005634 [Name: nucleus]; GO:0005829 [Name: cytosol]; GO:0005654 [Name: nucleoplasm]	GO:0042393 [Name: histone binding]; GO:0005515 [Name: protein binding]
NM_028803	GO:0005978 [Name: glycogen biosynthetic process]; GO:0043524 [Name: negative regulation of neuron apoptotic process]; GO:0005975 [Name: carbohydrate metabolic process]	GO:0005737 [Name: cytoplasm]	GO:0003824 [Name: catalytic activity]; GO:0043169 [Name: cation binding]; GO:0004553 [Name: hydrolase activity, hydrolyzing O-glycosyl compounds]; GO:0016757 [Name: transferase activity, transferring glycosyl groups]; GO:0003844 [Name: 1,4-alpha-glucan branching enzyme activity]; GO:0016740 [Name: transferase activity]; GO:0030246 [Name: carbohydrate binding]
NM_013790	GO:0055085 [Name: transmembrane transport]; GO:0015711 [Name: organic anion transport]; GO:0042908 [Name: xenobiotic transport]	GO:0016021 [Name: integral component of membrane]; GO:0016020 [Name: membrane]; GO:0005794 [Name: Golgi apparatus]; GO:0016323 [Name: basolateral plasma membrane]; GO:0005886 [Name: plasma membrane]; GO:0005768 [Name: endosome]; GO:0048471 [Name: perinuclear region of cytoplasm]	GO:0042910 [Name: xenobiotic transporter activity]; GO:0015562 [Name: efflux transmembrane transporter activity]; GO:0042626 [Name: ATPase activity, coupled to transmembrane movement of substances]; GO:0000166 [Name: nucleotide binding]; GO:0005524 [Name: ATP binding]; GO:0016887 [Name: ATPase activity]; GO:0008514 [Name: organic anion transmembrane transporter activity]
NM_001357993	GO:0008150 [Name: biological_process]	GO:0005654 [Name: nucleoplasm]; GO:0005634 [Name: nucleus]; GO:0005829 [Name: cytosol]; GO:0016604 [Name: nuclear body]	GO:0003677 [Name: DNA binding]; GO:0046872 [Name: metal ion binding]; GO:0003674 [Name: molecular_function]
NM_001286419	GO:0045892 [Name: negative regulation of transcription, DNA-templated]; GO:0021942 [Name: radial glia guided migration of Purkinje cell]; GO:0043484 [Name: regulation of RNA splicing]; GO:0000381 [Name: regulation of alternative mRNA splicing, via spliceosome]; GO:0030520 [Name: intracellular estrogen receptor signaling pathway]; GO:0006397 [Name: mRNA processing]; GO:0007399 [Name: nervous syste…	GO:0005634 [Name: nucleus]; GO:0005737 [Name: cytoplasm]; GO:0005654 [Name: nucleoplasm]; GO:0005829 [Name: cytosol]	GO:0005515 [Name: protein binding]; GO:0003723 [Name: RNA binding]; GO:0003729 [Name: mRNA binding]; GO:0008134 [Name: transcription factor binding]; GO:0003676 [Name: nucleic acid binding]; GO:0003714 [Name: transcription corepressor activity]
NM_033572	GO:1990613 [Name: mitochondrial membrane fusion]; GO:0070131 [Name: positive regulation of mitochondrial translation]	GO:0016020 [Name: membrane]; GO:0005739 [Name: mitochondrion]; GO:0005743 [Name: mitochondrial inner membrane]; GO:0031966 [Name: mitochondrial membrane]	GO:0005087 [Name: Ran guanyl-nucleotide exchange factor activity]; GO:0005085 [Name: guanyl-nucleotide exchange factor activity]; GO:0019843 [Name: rRNA binding]; GO:0005515 [Name: protein binding]
NM_001176528	GO:0008584 [Name: male gonad development]; GO:0009755 [Name: hormone-mediated signaling pathway]; GO:0010628 [Name: positive regulation of gene expression]; GO:0030154 [Name: cell differentiation]; GO:0035264 [Name: multicellular organism growth]; GO:0014068 [Name: positive regulation of phosphatidylinositol 3-kinase signaling]; GO:0017148 [Name: negative regulation of translation]; GO:0030852 [N…	GO:0015629 [Name: actin cytoskeleton]; GO:0043025 [Name: neuronal cell body]; GO:0090575 [Name: RNA polymerase II transcription factor complex]; GO:0000790 [Name: nuclear chromatin]; GO:0005737 [Name: cytoplasm]; GO:0005829 [Name: cytosol]; GO:0048471 [Name: perinuclear region of cytoplasm]; GO:0030425 [Name: dendrite]; GO:0005634 [Name: nucleus]; GO:0005654 [Name: nucleoplasm]; GO:0043005 [Name:…	GO:0003713 [Name: transcription coactivator activity]; GO:0008270 [Name: zinc ion binding]; GO:0019904 [Name: protein domain specific binding]; GO:0000976 [Name: transcription regulatory region sequence-specific DNA binding]; GO:0001972 [Name: retinoic acid binding]; GO:0003707 [Name: steroid hormone receptor activity]; GO:0005102 [Name: receptor binding]; GO:0031490 [Name: chromatin DNA binding]…
NM_018857	GO:0007155 [Name: cell adhesion]; GO:0007160 [Name: cell-matrix adhesion]	GO:0005576 [Name: extracellular region]; GO:0016020 [Name: membrane]; GO:0031225 [Name: anchored component of membrane]; GO:0005794 [Name: Golgi apparatus]; GO:0005615 [Name: extracellular space]; GO:0009986 [Name: cell surface]; GO:0005886 [Name: plasma membrane]	GO:0005515 [Name: protein binding]
NM_019440	GO:0010508 [Name: positive regulation of autophagy]; GO:0010800 [Name: positive regulation of peptidyl-threonine phosphorylation]; GO:0034341 [Name: response to interferon-gamma]; GO:0061635 [Name: regulation of protein complex stability]; GO:0001934 [Name: positive regulation of protein phosphorylation]; GO:0035458 [Name: cellular response to interferon-beta]; GO:0043254 [Name: regulation of pro…	GO:0005829 [Name: cytosol]; GO:0020003 [Name: symbiont-containing vacuole]; GO:0005794 [Name: Golgi apparatus]; GO:0005789 [Name: endoplasmic reticulum membrane]; GO:0005739 [Name: mitochondrion]; GO:0000139 [Name: Golgi membrane]	GO:0050700 [Name: CARD domain binding]; GO:0019901 [Name: protein kinase binding]; GO:0003924 [Name: GTPase activity]; GO:0043539 [Name: protein serine/threonine kinase activator activity]; GO:0051434 [Name: BH3 domain binding]	GO:0010508 [Name: positive regulation of autophagy]; GO:0010800 [Name: positive regulation of peptidyl-threonine phosphorylation]; GO:0034341 [Name: response to interferon-gamma]; GO:0061635 [Name: regulation of protein complex stability]; GO:0001934 [Name: positive regulation of protein phosphorylation]; GO:0035458 [Name: cellular response to interferon-beta]; GO:0043254 [Name: regulation of pro…	GO:0005829 [Name: cytosol]; GO:0020003 [Name: symbiont-containing vacuole]; GO:0005794 [Name: Golgi apparatus]; GO:0005789 [Name: endoplasmic reticulum membrane]; GO:0005739 [Name: mitochondrion]; GO:0000139 [Name: Golgi membrane]	GO:0050700 [Name: CARD domain binding]; GO:0019901 [Name: protein kinase binding]; GO:0003924 [Name: GTPase activity]; GO:0043539 [Name: protein serine/threonine kinase activator activity]; GO:0051434 [Name: BH3 domain binding]
NM_013855	GO:0006869 [Name: lipid transport]; GO:0006810 [Name: transport]; GO:0055085 [Name: transmembrane transport]	GO:0005886 [Name: plasma membrane]; GO:0016021 [Name: integral component of membrane]; GO:0016020 [Name: membrane]; GO:0043231 [Name: intracellular membrane-bounded organelle]; GO:0097233 [Name: alveolar lamellar body membrane]; GO:0097208 [Name: alveolar lamellar body]	GO:0042626 [Name: ATPase activity, coupled to transmembrane movement of substances]; GO:0005319 [Name: lipid transporter activity]; GO:0005524 [Name: ATP binding]; GO:0016887 [Name: ATPase activity]; GO:0000166 [Name: nucleotide binding]	GO:0006869 [Name: lipid transport]; GO:0006810 [Name: transport]; GO:0055085 [Name: transmembrane transport]	GO:0005886 [Name: plasma membrane]; GO:0016021 [Name: integral component of membrane]; GO:0016020 [Name: membrane]; GO:0043231 [Name: intracellular membrane-bounded organelle]; GO:0097233 [Name: alveolar lamellar body membrane]; GO:0097208 [Name: alveolar lamellar body]	GO:0042626 [Name: ATPase activity, coupled to transmembrane movement of substances]; GO:0005319 [Name: lipid transporter activity]; GO:0005524 [Name: ATP binding]; GO:0016887 [Name: ATPase activity]; GO:0000166 [Name: nucleotide binding]
NM_175331	-	GO:0005739 [Name: mitochondrion]; GO:0005829 [Name: cytosol]; GO:0043235 [Name: receptor complex]	GO:0008253 [Name: 5'-nucleotidase activity]; GO:0016787 [Name: hydrolase activity]; GO:0046872 [Name: metal ion binding]	-	GO:0005739 [Name: mitochondrion]; GO:0005829 [Name: cytosol]; GO:0043235 [Name: receptor complex]	GO:0008253 [Name: 5'-nucleotidase activity]; GO:0016787 [Name: hydrolase activity]; GO:0046872 [Name: metal ion binding]
NM_019496	GO:0008150 [Name: biological_process]	GO:0005654 [Name: nucleoplasm]; GO:0005739 [Name: mitochondrion]; GO:0005634 [Name: nucleus]	GO:0003674 [Name: molecular_function]	GO:0008150 [Name: biological_process]	GO:0005654 [Name: nucleoplasm]; GO:0005739 [Name: mitochondrion]; GO:0005634 [Name: nucleus]	GO:0003674 [Name: molecular_function]
NM_177001	-	GO:0005634 [Name: nucleus]	GO:0003700 [Name: transcription factor activity, sequence-specific DNA binding]; GO:0003677 [Name: DNA binding]	-	GO:0005634 [Name: nucleus]	GO:0003700 [Name: transcription factor activity, sequence-specific DNA binding]; GO:0003677 [Name: DNA binding]
NM_012060	GO:0070973 [Name: protein localization to endoplasmic reticulum exit site]; GO:0006955 [Name: immune response]; GO:1904154 [Name: positive regulation of retrograde protein transport, ER to cytosol]; GO:2001244 [Name: positive regulation of intrinsic apoptotic signaling pathway]; GO:0016192 [Name: vesicle-mediated transport]; GO:0007204 [Name: positive regulation of cytosolic calcium ion concentra…	GO:0030136 [Name: clathrin-coated vesicle]; GO:0000139 [Name: Golgi membrane]; GO:0016021 [Name: integral component of membrane]; GO:0005789 [Name: endoplasmic reticulum membrane]; GO:0032580 [Name: Golgi cisterna membrane]; GO:0005811 [Name: lipid particle]; GO:0097038 [Name: perinuclear endoplasmic reticulum]; GO:0016020 [Name: membrane]; GO:0005887 [Name: integral component of plasma membrane]…	GO:0042288 [Name: MHC class I protein binding]; GO:0044877 [Name: macromolecular complex binding]; GO:0005515 [Name: protein binding]	GO:0070973 [Name: protein localization to endoplasmic reticulum exit site]; GO:0006955 [Name: immune response]; GO:1904154 [Name: positive regulation of retrograde protein transport, ER to cytosol]; GO:2001244 [Name: positive regulation of intrinsic apoptotic signaling pathway]; GO:0016192 [Name: vesicle-mediated transport]; GO:0007204 [Name: positive regulation of cytosolic calcium ion concentra…	GO:0030136 [Name: clathrin-coated vesicle]; GO:0000139 [Name: Golgi membrane]; GO:0016021 [Name: integral component of membrane]; GO:0005789 [Name: endoplasmic reticulum membrane]; GO:0032580 [Name: Golgi cisterna membrane]; GO:0005811 [Name: lipid particle]; GO:0097038 [Name: perinuclear endoplasmic reticulum]; GO:0016020 [Name: membrane]; GO:0005887 [Name: integral component of plasma membrane]…	GO:0042288 [Name: MHC class I protein binding]; GO:0044877 [Name: macromolecular complex binding]; GO:0005515 [Name: protein binding]
NM_009142	GO:0002548 [Name: monocyte chemotaxis]; GO:0007186 [Name: G-protein coupled receptor signaling pathway]; GO:0019221 [Name: cytokine-mediated signaling pathway]; GO:0030168 [Name: platelet activation]; GO:0033622 [Name: integrin activation]; GO:0043410 [Name: positive regulation of MAPK cascade]; GO:0050902 [Name: leukocyte adhesive activation]; GO:0050918 [Name: positive chemotaxis]; GO:0060055 […	GO:0005576 [Name: extracellular region]; GO:0016020 [Name: membrane]; GO:0009986 [Name: cell surface]; GO:0042995 [Name: cell projection]; GO:0005886 [Name: plasma membrane]; GO:0044297 [Name: cell body]; GO:0016021 [Name: integral component of membrane]; GO:0005737 [Name: cytoplasm]; GO:0005615 [Name: extracellular space]; GO:0048471 [Name: perinuclear region of cytoplasm]; GO:0043005 [Name: neu…	GO:0031737 [Name: CX3C chemokine receptor binding]; GO:0005178 [Name: integrin binding]; GO:0042056 [Name: chemoattractant activity]; GO:0048020 [Name: CCR chemokine receptor binding]; GO:0008009 [Name: chemokine activity]; GO:0045237 [Name: CXCR1 chemokine receptor binding]; GO:0005125 [Name: cytokine activity]	GO:0002548 [Name: monocyte chemotaxis]; GO:0007186 [Name: G-protein coupled receptor signaling pathway]; GO:0019221 [Name: cytokine-mediated signaling pathway]; GO:0030168 [Name: platelet activation]; GO:0033622 [Name: integrin activation]; GO:0043410 [Name: positive regulation of MAPK cascade]; GO:0050902 [Name: leukocyte adhesive activation]; GO:0050918 [Name: positive chemotaxis]; GO:0060055 […	GO:0005576 [Name: extracellular region]; GO:0016020 [Name: membrane]; GO:0009986 [Name: cell surface]; GO:0042995 [Name: cell projection]; GO:0005886 [Name: plasma membrane]; GO:0044297 [Name: cell body]; GO:0016021 [Name: integral component of membrane]; GO:0005737 [Name: cytoplasm]; GO:0005615 [Name: extracellular space]; GO:0048471 [Name: perinuclear region of cytoplasm]; GO:0043005 [Name: neu…	GO:0031737 [Name: CX3C chemokine receptor binding]; GO:0005178 [Name: integrin binding]; GO:0042056 [Name: chemoattractant activity]; GO:0048020 [Name: CCR chemokine receptor binding]; GO:0008009 [Name: chemokine activity]; GO:0045237 [Name: CXCR1 chemokine receptor binding]; GO:0005125 [Name: cytokine activity]
NM_028101	GO:1903672 [Name: positive regulation of sprouting angiogenesis]; GO:0006110 [Name: regulation of glycolytic process]; GO:0043123 [Name: positive regulation of I-kappaB kinase/NF-kappaB signaling]; GO:1903302 [Name: regulation of pyruvate kinase activity]	GO:0005634 [Name: nucleus]; GO:0005783 [Name: endoplasmic reticulum]; GO:0005737 [Name: cytoplasm]; GO:0005788 [Name: endoplasmic reticulum lumen]	GO:0003674 [Name: molecular_function]	GO:1903672 [Name: positive regulation of sprouting angiogenesis]; GO:0006110 [Name: regulation of glycolytic process]; GO:0043123 [Name: positive regulation of I-kappaB kinase/NF-kappaB signaling]; GO:1903302 [Name: regulation of pyruvate kinase activity]	GO:0005634 [Name: nucleus]; GO:0005783 [Name: endoplasmic reticulum]; GO:0005737 [Name: cytoplasm]; GO:0005788 [Name: endoplasmic reticulum lumen]	GO:0003674 [Name: molecular_function]
NM_011218	GO:0006470 [Name: protein dephosphorylation]; GO:0021987 [Name: cerebral cortex development]; GO:0048671 [Name: negative regulation of collateral sprouting]; GO:0007155 [Name: cell adhesion]; GO:0032688 [Name: negative regulation of interferon-beta production]; GO:0035335 [Name: peptidyl-tyrosine dephosphorylation]; GO:0048681 [Name: negative regulation of axon regeneration]; GO:0050808 [Name: sy…	GO:0043005 [Name: neuron projection]; GO:0031410 [Name: cytoplasmic vesicle]; GO:0099056 [Name: integral component of presynaptic membrane]; GO:0005829 [Name: cytosol]; GO:0005886 [Name: plasma membrane]; GO:0016021 [Name: integral component of membrane]; GO:0030054 [Name: cell junction]; GO:0098978 [Name: glutamatergic synapse]; GO:0099061 [Name: integral component of postsynaptic density membra…	GO:0035374 [Name: chondroitin sulfate binding]; GO:0004721 [Name: phosphoprotein phosphatase activity]; GO:0008201 [Name: heparin binding]; GO:0004725 [Name: protein tyrosine phosphatase activity]; GO:0016787 [Name: hydrolase activity]; GO:0005515 [Name: protein binding]; GO:0016791 [Name: phosphatase activity]	GO:0006470 [Name: protein dephosphorylation]; GO:0021987 [Name: cerebral cortex development]; GO:0048671 [Name: negative regulation of collateral sprouting]; GO:0007155 [Name: cell adhesion]; GO:0032688 [Name: negative regulation of interferon-beta production]; GO:0035335 [Name: peptidyl-tyrosine dephosphorylation]; GO:0048681 [Name: negative regulation of axon regeneration]; GO:0050808 [Name: sy…	GO:0043005 [Name: neuron projection]; GO:0031410 [Name: cytoplasmic vesicle]; GO:0099056 [Name: integral component of presynaptic membrane]; GO:0005829 [Name: cytosol]; GO:0005886 [Name: plasma membrane]; GO:0016021 [Name: integral component of membrane]; GO:0030054 [Name: cell junction]; GO:0098978 [Name: glutamatergic synapse]; GO:0099061 [Name: integral component of postsynaptic density membra…	GO:0035374 [Name: chondroitin sulfate binding]; GO:0004721 [Name: phosphoprotein phosphatase activity]; GO:0008201 [Name: heparin binding]; GO:0004725 [Name: protein tyrosine phosphatase activity]; GO:0016787 [Name: hydrolase activity]; GO:0005515 [Name: protein binding]; GO:0016791 [Name: phosphatase activity]
NM_026219	GO:0006122 [Name: mitochondrial electron transport, ubiquinol to cytochrome c]; GO:0034551 [Name: mitochondrial respiratory chain complex III assembly]; GO:0009060 [Name: aerobic respiration]; GO:0055114 [Name: oxidation-reduction process]	GO:0070469 [Name: respiratory chain]; GO:0005743 [Name: mitochondrial inner membrane]; GO:0005739 [Name: mitochondrion]; GO:0016020 [Name: membrane]; GO:0005750 [Name: mitochondrial respiratory chain complex III]	-	GO:0006122 [Name: mitochondrial electron transport, ubiquinol to cytochrome c]; GO:0034551 [Name: mitochondrial respiratory chain complex III assembly]; GO:0009060 [Name: aerobic respiration]; GO:0055114 [Name: oxidation-reduction process]	GO:0070469 [Name: respiratory chain]; GO:0005743 [Name: mitochondrial inner membrane]; GO:0005739 [Name: mitochondrion]; GO:0016020 [Name: membrane]; GO:0005750 [Name: mitochondrial respiratory chain complex III]	-
NM_001113346	GO:0010172 [Name: embryonic body morphogenesis]; GO:0000122 [Name: negative regulation of transcription from RNA polymerase II promoter]; GO:0001568 [Name: blood vessel development]; GO:0001842 [Name: neural fold formation]; GO:0001701 [Name: in utero embryonic development]; GO:0045892 [Name: negative regulation of transcription, DNA-templated]; GO:0021506 [Name: anterior neuropore closure]; GO:0…	GO:0005654 [Name: nucleoplasm]; GO:0005634 [Name: nucleus]; GO:0016581 [Name: NuRD complex]	GO:0030674 [Name: protein binding, bridging]; GO:0046872 [Name: metal ion binding]	GO:0010172 [Name: embryonic body morphogenesis]; GO:0000122 [Name: negative regulation of transcription from RNA polymerase II promoter]; GO:0001568 [Name: blood vessel development]; GO:0001842 [Name: neural fold formation]; GO:0001701 [Name: in utero embryonic development]; GO:0045892 [Name: negative regulation of transcription, DNA-templated]; GO:0021506 [Name: anterior neuropore closure]; GO:0…	GO:0005654 [Name: nucleoplasm]; GO:0005634 [Name: nucleus]; GO:0016581 [Name: NuRD complex]	GO:0030674 [Name: protein binding, bridging]; GO:0046872 [Name: metal ion binding]
NM_001164480	GO:0051056 [Name: regulation of small GTPase mediated signal transduction]; GO:0042631 [Name: cellular response to water deprivation]; GO:0051726 [Name: regulation of cell cycle]	GO:0030133 [Name: transport vesicle]; GO:0016020 [Name: membrane]; GO:0032991 [Name: macromolecular complex]; GO:0005737 [Name: cytoplasm]; GO:0005634 [Name: nucleus]	GO:0005096 [Name: GTPase activator activity]; GO:0008022 [Name: protein C-terminus binding]	GO:0051056 [Name: regulation of small GTPase mediated signal transduction]; GO:0042631 [Name: cellular response to water deprivation]; GO:0051726 [Name: regulation of cell cycle]	GO:0030133 [Name: transport vesicle]; GO:0016020 [Name: membrane]; GO:0032991 [Name: macromolecular complex]; GO:0005737 [Name: cytoplasm]; GO:0005634 [Name: nucleus]	GO:0005096 [Name: GTPase activator activity]; GO:0008022 [Name: protein C-terminus binding]
NM_016701	GO:0030844 [Name: positive regulation of intermediate filament depolymerization]; GO:0048858 [Name: cell projection morphogenesis]; GO:0007399 [Name: nervous system development]; GO:0043524 [Name: negative regulation of neuron apoptotic process]; GO:0007275 [Name: multicellular organism development]	GO:0005737 [Name: cytoplasm]; GO:0005882 [Name: intermediate filament]	GO:0005515 [Name: protein binding]; GO:0031730 [Name: CCR5 chemokine receptor binding]; GO:0019215 [Name: intermediate filament binding]	GO:0030844 [Name: positive regulation of intermediate filament depolymerization]; GO:0048858 [Name: cell projection morphogenesis]; GO:0007399 [Name: nervous system development]; GO:0043524 [Name: negative regulation of neuron apoptotic process]; GO:0007275 [Name: multicellular organism development]	GO:0005737 [Name: cytoplasm]; GO:0005882 [Name: intermediate filament]	GO:0005515 [Name: protein binding]; GO:0031730 [Name: CCR5 chemokine receptor binding]; GO:0019215 [Name: intermediate filament binding]
NM_001038653	GO:0015718 [Name: monocarboxylic acid transport]; GO:0035879 [Name: plasma membrane lactate transport]; GO:0055085 [Name: transmembrane transport]	GO:0005886 [Name: plasma membrane]; GO:0016021 [Name: integral component of membrane]; GO:0005887 [Name: integral component of plasma membrane]; GO:0016020 [Name: membrane]; GO:0031965 [Name: nuclear membrane]; GO:0098688 [Name: parallel fiber to Purkinje cell synapse]; GO:0099061 [Name: integral component of postsynaptic density membrane]	GO:0015129 [Name: lactate transmembrane transporter activity]; GO:0008028 [Name: monocarboxylic acid transmembrane transporter activity]; GO:0015293 [Name: symporter activity]	GO:0015718 [Name: monocarboxylic acid transport]; GO:0035879 [Name: plasma membrane lactate transport]; GO:0055085 [Name: transmembrane transport]	GO:0005886 [Name: plasma membrane]; GO:0016021 [Name: integral component of membrane]; GO:0005887 [Name: integral component of plasma membrane]; GO:0016020 [Name: membrane]; GO:0031965 [Name: nuclear membrane]; GO:0098688 [Name: parallel fiber to Purkinje cell synapse]; GO:0099061 [Name: integral component of postsynaptic density membrane]	GO:0015129 [Name: lactate transmembrane transporter activity]; GO:0008028 [Name: monocarboxylic acid transmembrane transporter activity]; GO:0015293 [Name: symporter activity]
NM_021284	GO:0001934 [Name: positive regulation of protein phosphorylation]; GO:0007165 [Name: signal transduction]; GO:0032228 [Name: regulation of synaptic transmission, GABAergic]; GO:0043524 [Name: negative regulation of neuron apoptotic process]; GO:0030036 [Name: actin cytoskeleton organization]; GO:0007265 [Name: Ras protein signal transduction]; GO:0008542 [Name: visual learning]; GO:0038002 [Name:…	GO:0016020 [Name: membrane]; GO:0031234 [Name: extrinsic component of cytoplasmic side of plasma membrane]; GO:0045121 [Name: membrane raft]; GO:0005737 [Name: cytoplasm]; GO:0005886 [Name: plasma membrane]; GO:0005739 [Name: mitochondrion]	GO:0000166 [Name: nucleotide binding]; GO:0044877 [Name: macromolecular complex binding]; GO:0003924 [Name: GTPase activity]; GO:0042802 [Name: identical protein binding]; GO:0019002 [Name: GMP binding]; GO:0030275 [Name: LRR domain binding]; GO:0005515 [Name: protein binding]; GO:0005525 [Name: GTP binding]; GO:0019003 [Name: GDP binding]	GO:0001934 [Name: positive regulation of protein phosphorylation]; GO:0007165 [Name: signal transduction]; GO:0032228 [Name: regulation of synaptic transmission, GABAergic]; GO:0043524 [Name: negative regulation of neuron apoptotic process]; GO:0030036 [Name: actin cytoskeleton organization]; GO:0007265 [Name: Ras protein signal transduction]; GO:0008542 [Name: visual learning]; GO:0038002 [Name:…	GO:0016020 [Name: membrane]; GO:0031234 [Name: extrinsic component of cytoplasmic side of plasma membrane]; GO:0045121 [Name: membrane raft]; GO:0005737 [Name: cytoplasm]; GO:0005886 [Name: plasma membrane]; GO:0005739 [Name: mitochondrion]	GO:0000166 [Name: nucleotide binding]; GO:0044877 [Name: macromolecular complex binding]; GO:0003924 [Name: GTPase activity]; GO:0042802 [Name: identical protein binding]; GO:0019002 [Name: GMP binding]; GO:0030275 [Name: LRR domain binding]; GO:0005515 [Name: protein binding]; GO:0005525 [Name: GTP binding]; GO:0019003 [Name: GDP binding]
NM_028659	GO:0006412 [Name: translation]; GO:0006413 [Name: translational initiation]; GO:0006446 [Name: regulation of translational initiation]	GO:0005829 [Name: cytosol]; GO:0005852 [Name: eukaryotic translation initiation factor 3 complex]; GO:0005737 [Name: cytoplasm]; GO:0005634 [Name: nucleus]	GO:0003743 [Name: translation initiation factor activity]; GO:0003723 [Name: RNA binding]; GO:0043022 [Name: ribosome binding]	GO:0006412 [Name: translation]; GO:0006413 [Name: translational initiation]; GO:0006446 [Name: regulation of translational initiation]	GO:0005829 [Name: cytosol]; GO:0005852 [Name: eukaryotic translation initiation factor 3 complex]; GO:0005737 [Name: cytoplasm]; GO:0005634 [Name: nucleus]	GO:0003743 [Name: translation initiation factor activity]; GO:0003723 [Name: RNA binding]; GO:0043022 [Name: ribosome binding]
