# Supplementary material for: m6A mRNA Methylation Regulates Epithelial Innate Antimicrobial Defense Against Cryptosporidial Infection
Source: Front Immunol. 2021 Jul 6;12:705232. doi: 10.3389/fimmu.2021.705232 (PMC8291979; doi:10.3389/fimmu.2021.705232)
Supplement: Supplementary file 2 [file Table_2.xlsx]

## Sheet: Table S2
Table S2. List of genes with altered RNA expression levels as revealed by RNA-Seq
GeneID	Gene name	Base mean (T2, ET vs S2, S3)	log2(FC)	SteErr	Wald-Stats	P-value	P-adjust
NM_011909.2	Usp18, ubiquitin specific peptidase 18	240.705	1.55623	0.225041	6.9153	4.67e-12	1.32e-08
NM_018738.4	Igtp, interferon gamma induced GTPase	305.631	1.2339	0.21568	5.72099	1.06e-08	1.5e-05
NR_003508.1	Mx2, MX dynamin-like GTPase 2	124.943	1.11205	0.22579	4.92514	8.43e-07	0.000718878
NM_013642.3	Dusp1, dual specificity phosphatase 1	907.114	1.04707	0.160216	6.53536	6.35e-11	1.2e-07
NM_145226.2	Oas3, 2'-5' oligoadenylate synthetase 3	45.2305	0.970143	0.204005	4.75548	1.98e-06	0.00140462
NM_133662.2	Ier3, immediate early response 3	6574.98	0.962969	0.130339	7.38816	1.49e-13	8.45e-10
NM_010234.2	Fos, FBJ osteosarcoma oncogene	134.705	0.85839	0.222051	3.86574	0.000110753	0.0449026
NM_008331.3	Ifit1, interferon-induced protein with tetratricopeptide repeats 1	620.392	0.781278	0.202041	3.86692	0.000110218	0.0449026
NM_172689.3	Ddx58, DEAD/H box helicase 58	2758.72	0.776874	0.158053	4.91528	8.87e-07	0.000718878
NM_010516.2	Ccn1, cellular communication network factor 1	10039.3	0.77683	0.142612	5.44715	5.12e-08	5.81e-05
NM_198095.2	Bst2, bone marrow stromal cell antigen 2	1217.74	0.764556	0.181467	4.2132	2.52e-05	0.0158786
NM_010893.3	Neu1, neuraminidase 1	701.758	0.743238	0.182031	4.08302	4.45e-05	0.0252318
NM_010260.1	Gbp2, guanylate binding protein 2	460.896	0.721933	0.198261	3.64133	0.000271231	0.0733098
NM_029346.1	Dynap, dynactin associated protein	188.43	0.690165	0.225817	3.0563	0.00224088	0.270348
NM_008528.4	Blnk, B cell linker	409.308	0.684452	0.206147	3.32021	0.000899485	0.141819
NM_011150.2	Lgals3bp, lectin, galactoside-binding, soluble, 3 binding protein	1603.69	0.666578	0.171736	3.88142	0.000103849	0.0449026
NR_038038.1	Hk1os, hexokinase 1, opposite strand	67.7478	0.666113	0.225285	2.95676	0.00310891	0.304244
NM_009944.3	Cox7a1, cytochrome c oxidase subunit 7A1	68.4815	0.641098	0.225792	2.83933	0.00452078	0.353858
NM_011756.4	Zfp36, zinc finger protein 36	459.756	0.631182	0.179045	3.52527	0.000423045	0.0973628
NM_025378.2	Ifitm3, interferon induced transmembrane protein 3	6508.12	0.617322	0.164018	3.76375	0.000167385	0.055887
NM_008706.5	Nqo1, NAD(P)H dehydrogenase, quinone 1	1622.89	0.605878	0.156287	3.87671	0.000105881	0.0449026
NM_011838.4	Lynx1, Ly6/neurotoxin 1	850.56	0.596848	0.202312	2.95014	0.00317634	0.305575
NM_011498.4	Bhlhe40, basic helix-loop-helix family, member e40	5085.5	0.583182	0.151769	3.84255	0.000121763	0.0460752
NM_008344.3	Igfbp6, insulin-like growth factor binding protein 6	887.508	0.581577	0.198521	2.92955	0.0033945	0.310761
NM_001001885.1	Tmem151a, transmembrane protein 151A	559.16	0.577518	0.207015	2.78974	0.00527497	0.378997
NM_009523.2	Wnt4, wingless-type MMTV integration site family, member 4	468.103	0.572386	0.2046	2.79758	0.00514871	0.374668
NM_001143689.1	H2-Q4, histocompatibility 2, Q region locus 4	59.563	0.551236	0.221737	2.48599	0.0129191	0.596171
NM_025980.2	Nrarp, Notch-regulated ankyrin repeat protein	167.03	0.546962	0.22524	2.42835	0.0151676	0.642472
NM_010276.4	Gem, GTP binding protein	270.123	0.546729	0.201045	2.71944	0.00653927	0.417044
NR_037971.1	Gm19589, predicted gene, 19589	164.506	0.546175	0.222022	2.46001	0.0138935	0.614668
NM_026163.2	Pkp2, plakophilin 2	2495.52	0.544873	0.151218	3.60322	0.000314303	0.0792539
NM_008416.3	Junb, jun B proto-oncogene	8565.09	0.534531	0.146153	3.65734	0.000254849	0.0733098
NM_001013371.2	Dtx3l, deltex 3-like, E3 ubiquitin ligase	855.101	0.532209	0.170786	3.11623	0.00183181	0.22603
NM_008176.3	Cxcl1, chemokine (C-X-C motif) ligand 1	5009.98	0.529652	0.161176	3.28616	0.00101563	0.153499
NM_007763.3	Crip1, cysteine-rich protein 1 (intestinal)	1621.48	0.523771	0.145588	3.59761	0.000321149	0.0792539
NM_009760.4	Bnip3, BCL2/adenovirus E1B interacting protein 3	7203.82	0.515731	0.154982	3.32768	0.000875728	0.141819
NM_153143.4	Kctd11, potassium channel tetramerisation domain containing 11	1103.45	0.506808	0.154704	3.27598	0.00105296	0.153499
NM_028623.5	Cst6, cystatin E/M	184.835	0.506647	0.210079	2.4117	0.0158783	0.662684
XM_006521487.3	Krt80, keratin 80	662.897	0.505852	0.166421	3.0396	0.00236893	0.271897
NM_023141.2	Tor3a, torsin family 3, member A	4183.65	0.495437	0.183548	2.69923	0.00695005	0.428788
NM_194350.1	Mafa, v-maf musculoaponeurotic fibrosarcoma oncogene family, protein A	113.631	0.494705	0.224767	2.20097	0.0277384	0.835335
NR_131212.1	Neat1, nuclear paraspeckle assembly transcript 1 (non-protein coding)	318.11	0.488297	0.195576	2.49672	0.0125349	0.583181
NM_013912.3	Apln, apelin	2247.61	0.48748	0.144391	3.3761	0.000735202	0.130406
NM_008970.4	Pthlh, parathyroid hormone-like peptide	115.869	0.486485	0.221907	2.1923	0.0283581	0.835335
NM_026931.2	Tcim, transcriptional and immune response regulator	918.411	0.48315	0.163301	2.95865	0.00308987	0.304244
NM_011309.3	S100a1, S100 calcium binding protein A1	909.018	0.480367	0.200988	2.39002	0.0168473	0.682245
NM_024461.2	1810037I17Rik, RIKEN cDNA 1810037I17 gene	2456.71	0.478875	0.16085	2.97716	0.00290931	0.300241
NM_027551.2	Klhl30, kelch-like 30	177.887	0.475997	0.223102	2.13354	0.0328804	0.872099
NM_027320.4	Ifi35, interferon-induced protein 35	1170.78	0.473434	0.182777	2.59023	0.00959129	0.518478
XR_384446.2	Gm34765, predicted gene, 34765	105.412	0.472946	0.224838	2.10349	0.0354227	0.88628
NM_011448.4	Sox9, SRY (sex determining region Y)-box 9	1045.34	0.471135	0.178801	2.63497	0.00841452	0.477608
NM_019771.2	Dstn, destrin	10700.8	0.468916	0.133546	3.51126	0.000445989	0.0973628
NM_010755.4	Maff, v-maf musculoaponeurotic fibrosarcoma oncogene family, protein F (avian)	78.3835	0.462857	0.225442	2.05311	0.0400621	0.939133
NM_010259.2	Gbp2b, guanylate binding protein 2b	149.444	0.459249	0.225461	2.03693	0.0416569	0.950122
NM_009344.3	Phlda1, pleckstrin homology like domain, family A, member 1	2929.81	0.457395	0.144431	3.16688	0.00154085	0.208235
NM_008002.4	Fgf10, fibroblast growth factor 10	836.711	0.456201	0.182616	2.49815	0.0124844	0.583181
NM_010217.2	Ccn2, cellular communication network factor 2	875.637	0.453842	0.176935	2.56502	0.010317	0.539439
NM_153565.2	Pcsk9, proprotein convertase subtilisin/kexin type 9	472.87	0.451168	0.17967	2.51109	0.0120359	0.57408
NM_011400.3	Slc2a1 solute carrier family 2	243.362	0.448973	0.204943	2.19072	0.0284719	0.835335
NM_009676.2	Aox1 aldehyde oxidase 1	98.9969	0.448967	0.226074	1.98593	0.0470416	0.970439
NM_007635.4	Ccng2 cyclin G2	2257.73	0.448339	0.147661	3.03628	0.00239515	0.271897
NM_016778.3	Bok BCL2-related ovarian killer	1512.3	0.447278	0.148057	3.02098	0.00251957	0.280413
NM_025523.1	Ndufc1 NADH:ubiquinone oxidoreductase subunit C1	890.902	0.447168	0.169074	2.64481	0.00817366	0.473405
NM_016740.3	S100a11 S100 calcium binding protein A11	24793.7	0.446562	0.149757	2.9819	0.00286465	0.300241
NM_008207.3	H2-T24 histocompatibility 2, T region locus 24	64.528	0.446077	0.225076	1.98189	0.0474912	0.970439
NM_001024206.2	Trappc1 trafficking protein particle complex 1	1567.03	0.443751	0.160166	2.77058	0.00559572	0.395618
NM_172893.3	Parp12 poly (ADP-ribose) polymerase family, member 12	2075.92	0.442817	0.16151	2.74173	0.0061116	0.401451
NM_020003.1	Glmp glycosylated lysosomal membrane protein	7032.86	0.435826	0.138733	3.14148	0.00168095	0.212023
NM_080446.2	Helb helicase (DNA) B	531.949	0.434579	0.177558	2.44753	0.0143838	0.62802
NM_053072.3	Fgd6 FYVE, RhoGEF and PH domain containing 6	252.578	0.433215	0.202069	2.1439	0.032041	0.870165
NM_153098.3	Cd109 CD109 antigen	1350.65	0.431579	0.15035	2.87049	0.00409833	0.348612
NM_010171.3	F3 coagulation factor III	788.755	0.422856	0.170978	2.47315	0.0133927	0.60258
NM_001113358.1	Dad1 defender against cell death 1	916.54	0.422226	0.159959	2.63959	0.00830059	0.475901
NM_028132.3	Pgm1 phosphoglucomutase 1	6031.49	0.415741	0.145624	2.85489	0.00430524	0.349093
NM_019410.3	Pfn2 profilin 2	2367.46	0.413171	0.140809	2.93427	0.00334336	0.310761
NM_026616.2	Rnaseh2c ribonuclease H2, subunit C	1655.78	0.398154	0.146717	2.71375	0.0066526	0.419557
NM_028803.4	Gbe1 glucan (1,4-alpha-), branching enzyme 1	1234.35	0.397968	0.157338	2.52938	0.0114263	0.563963
NM_178892.5	Tiparp TCDD-inducible poly(ADP-ribose) polymerase	5152.15	0.397873	0.149036	2.66964	0.0075932	0.453674
NM_198001.2	1110008P14Rik RIKEN cDNA 1110008P14 gene	1605.1	0.396076	0.168945	2.34441	0.0190572	0.730871
NM_023738.4	Uba7 ubiquitin-like modifier activating enzyme 7	330.003	0.39278	0.193567	2.02917	0.0424409	0.958161
NM_008681.2	Ndrg1 N-myc downstream regulated gene 1	25819.4	0.392465	0.169063	2.32141	0.0202647	0.757108
NM_027212.2	Med30 mediator complex subunit 30	999.368	0.391478	0.162139	2.41446	0.0157587	0.662567
NM_144797.3	Metrnl meteorin, glial cell differentiation regulator-like	1851.37	0.389778	0.170923	2.28043	0.0225823	0.787526
NM_134090.2	Kdelr3 KDEL (Lys-Asp-Glu-Leu) endoplasmic reticulum protein retention receptor 3	3178.44	0.389528	0.153425	2.53888	0.0111209	0.556834
NM_153159.2	Zc3h12a zinc finger CCCH type containing 12A	1652.94	0.382938	0.167285	2.28913	0.0220716	0.787526
NM_009775.4	Tspo translocator protein	5981.7	0.377089	0.157805	2.38958	0.0168675	0.682245
NM_023418.2	Pgam1 phosphoglycerate mutase 1	17939.6	0.370581	0.129191	2.86848	0.00412444	0.348612
NM_011817.2	Gadd45g growth arrest and DNA-damage-inducible 45 gamma	499.047	0.370331	0.185573	1.99561	0.0459764	0.970439
NM_026617.3	Tmbim4 transmembrane BAX inhibitor motif containing 4	716.613	0.368118	0.179427	2.05163	0.040206	0.939133
NM_010240.2	Ftl1 ferritin light polypeptide 1	33893.8	0.366799	0.128863	2.84642	0.00442142	0.353465
NM_019979.2	Selenok selenoprotein K	1169.38	0.361362	0.155039	2.33078	0.019765	0.752928
NM_153560.4	Fam102a family with sequence similarity 102, member A	908.578	0.360291	0.165903	2.1717	0.0298787	0.837951
NM_001033352.3	Klhl21 kelch-like 21	1499.03	0.354955	0.15308	2.31876	0.0204083	0.757108
NM_207206.2	Lpcat4 lysophosphatidylcholine acyltransferase 4	2391.91	0.347988	0.156395	2.22507	0.0260768	0.831736
NM_026272.3	Narf nuclear prelamin A recognition factor	1170.38	0.346911	0.15868	2.18622	0.0287992	0.835335
NM_007569.2	Btg1 BTG anti-proliferation factor 1	5723.72	0.345815	0.157406	2.19696	0.0280234	0.835335
NM_007950.2	Ereg epiregulin	1548.78	0.341102	0.147397	2.31417	0.0206583	0.757392
NM_022324.3	Sdf2l1 stromal cell-derived factor 2-like 1	794.935	0.33992	0.162842	2.08742	0.0368503	0.88628
NM_026693.5	Gabarapl2 gamma-aminobutyric acid (GABA) A receptor-associated protein-like 2	1855.94	0.337175	0.147459	2.28657	0.0222207	0.787526
NM_011189.1	Psme1 proteasome (prosome, macropain) activator subunit 1	2474.08	0.334567	0.159313	2.10007	0.0357229	0.88628
NM_009811.4	Casp6 caspase 6	929.843	0.334224	0.15983	2.09111	0.0365178	0.88628
NM_198607.1	Them6 thioesterase superfamily member 6	1496.33	0.332252	0.163133	2.03669	0.0416808	0.950122
NM_011577.2	Tgfb1 transforming growth factor, beta 1	3820.39	0.330044	0.148348	2.2248	0.0260949	0.831736
NM_199199.3	Tmem199 transmembrane protein 199	938.405	0.326918	0.161469	2.02465	0.0429031	0.958161
NM_007725.2	Cnn2 calponin 2	11695.9	0.323955	0.12869	2.51733	0.0118247	0.56938
NM_033617.3	Atp6v0b ATPase, H+ transporting, lysosomal V0 subunit B	2281.07	0.321822	0.147218	2.18602	0.0288143	0.835335
NM_026774.2	Lamtor5 late endosomal/lysosomal adaptor, MAPK and MTOR activator 5	1580.5	0.320107	0.159681	2.00466	0.0449995	0.970439
NM_011313.2	S100a6 S100 calcium binding protein A6 (calcyclin)	33013.4	0.320047	0.155177	2.06247	0.0391632	0.922368
NM_026982.1	Tmem256 transmembrane protein 256	1439.44	0.319392	0.161003	1.98376	0.0472821	0.970439
NM_007791	Csrp1 cysteine and glycine-rich protein 1	11051.5	0.318012	0.142738	2.22795	0.025884	0.831736
NM_011122.3	Plod1 procollagen-lysine, 2-oxoglutarate 5-dioxygenase 1	5857.1	0.315099	0.158566	1.98717	0.0469032	0.970439
NM_146119.2	Niban2 niban apoptosis regulator 2	20634.3	0.314116	0.131548	2.38784	0.0169479	0.682245
NM_011032.2	P4hb prolyl 4-hydroxylase, beta polypeptide	40371.9	0.31312	0.141171	2.21802	0.0265533	0.831736
NM_023721.2	Atp6v1d ATPase, H+ transporting, lysosomal V1 subunit D	1507.79	0.312157	0.14857	2.10107	0.0356349	0.88628
NM_019749.4	Gabarap gamma-aminobutyric acid receptor associated protein	9134.73	0.310848	0.136345	2.27986	0.0226157	0.787526
NM_001033273.2	5031439G07Rik RIKEN cDNA 5031439G07 gene	6447.34	0.310564	0.13217	2.34974	0.0187868	0.7254
NM_177688.4	H2aj H2J.A histone	1372.77	0.30986	0.151327	2.04761	0.0405981	0.944405
NM_008871.2	Serpine1 serine (or cysteine) peptidase inhibitor, clade E, member 1	7133.9	0.302875	0.144214	2.10019	0.0357125	0.88628
NM_176933.4	Dusp4 dual specificity phosphatase 4	3166.49	0.301501	0.143438	2.10196	0.035557	0.88628
NM_013610.2	Ninj1 ninjurin 1	2589.68	0.298902	0.139934	2.13602	0.0326781	0.872099
NM_026850.4	Pdcl3 phosducin-like 3	3297.72	0.297975	0.136769	2.17868	0.0293555	0.837295
NM_025403.4	Nop10 NOP10 ribonucleoprotein	3719.63	0.293022	0.13656	2.14575	0.031893	0.870165
NM_027315.4	Ube2q1 ubiquitin-conjugating enzyme E2Q family member 1	4204.96	0.289177	0.139231	2.07695	0.0378058	0.905426
NM_009983.2	Ctsd cathepsin D	13758.5	0.288286	0.13132	2.19529	0.0281429	0.835335
NM_008131.4	Glul glutamate-ammonia ligase (glutamine synthetase)	2341.02	0.288064	0.14529	1.98268	0.0474034	0.970439
NM_026943.1	Snrpd2 small nuclear ribonucleoprotein D2	3159.54	0.286738	0.137235	2.08939	0.0366725	0.88628
NM_009673.2	Anxa5 annexin A5	21522.6	0.285857	0.144342	1.98042	0.0476569	0.970439
NM_010907.2	Nfkbia nuclear factor of kappa light polypeptide gene enhancer in B cells inhibitor, alpha	4079.62	0.285759	0.134305	2.12768	0.0333638	0.876728
NM_018860.4	Rpl41 ribosomal protein L41	43720.2	0.280113	0.128522	2.1795	0.0292945	0.837295
NM_026369.2	Arpc5 actin related protein 2/3 complex, subunit 5	6631.28	0.266752	0.133775	1.99403	0.0461487	0.970439
NM_146057.3	Dap death-associated protein	21903.9	0.261524	0.131934	1.98223	0.0474535	0.970439
NM_026472.4	Nifk nucleolar protein interacting with the FHA domain of MKI67	2749.44	-0.272575	0.137874	-1.97699	0.0480432	0.970439
NM_146200.1	Eif3c eukaryotic translation initiation factor 3, subunit C	18489.1	-0.283646	0.126771	-2.23746	0.0252562	0.831736
NM_025546.2	Rsl1d1 ribosomal L1 domain containing 1	9095.93	-0.284378	0.128703	-2.20956	0.0271355	0.832548
NM_172146.2	Ppat phosphoribosyl pyrophosphate amidotransferase	4303.56	-0.288902	0.138347	-2.08824	0.0367761	0.88628
NM_145569.4	Mat2a methionine adenosyltransferase II, alpha	8424.9	-0.291263	0.139356	-2.09007	0.0366117	0.88628
NM_028198.2	Xpo5 exportin 5	8328.06	-0.299384	0.133754	-2.23832	0.0252	0.831736
NM_144866.3	Etf1 eukaryotic translation termination factor 1	11551.8	-0.300245	0.134314	-2.2354	0.0253912	0.831736
NM_007761.2	Crcp calcitonin gene-related peptide-receptor component protein	1568.32	-0.301315	0.148629	-2.02729	0.0426323	0.958161
NM_028341.4	Ttc39c tetratricopeptide repeat domain 39C	2606.14	-0.30154	0.151996	-1.98387	0.0472708	0.970439
NM_138659.2	Prpf8 pre-mRNA processing factor 8	24083.9	-0.306115	0.137192	-2.23129	0.0256618	0.831736
NM_010481.2	Hspa9 heat shock protein 9	36589.4	-0.30833	0.130042	-2.37101	0.0177394	0.704118
NM_012010.3	Eif2s3x eukaryotic translation initiation factor 2, subunit 3, structural gene X-linked	5905.82	-0.312635	0.157368	-1.98664	0.0469623	0.970439
NM_024177.3	Mrpl38 mitochondrial ribosomal protein L38	3694.09	-0.314258	0.138278	-2.27265	0.0230471	0.79282
NM_026030.2	Eif2s2 eukaryotic translation initiation factor 2, subunit 2 (beta)	11946.1	-0.314308	0.133209	-2.35952	0.0182988	0.721279
NM_009272.4	Srm spermidine synthase	5928.31	-0.31447	0.138298	-2.27386	0.0229746	0.79282
XR_001781563.1	Ddx17 DEAD box helicase 17	2131.34	-0.318388	0.149999	-2.1226	0.0337871	0.879849
NM_009075.2	Rpia ribose 5-phosphate isomerase A	907.603	-0.326281	0.159722	-2.0428	0.0410719	0.946624
NM_026121.3	Bag4 BCL2-associated athanogene 4	1919.11	-0.328006	0.162118	-2.02326	0.0430464	0.958161
NM_053100.2	Trim8 tripartite motif-containing 8	921.52	-0.331943	0.158295	-2.09699	0.0359948	0.88628
NM_033074.3	Tars threonyl-tRNA synthetase	14412.9	-0.334047	0.146202	-2.28483	0.0223228	0.787526
NM_027432.3	Wdr77 WD repeat domain 77	4932.74	-0.336935	0.136113	-2.47541	0.0133083	0.60258
NM_026041.2	Rrp15 ribosomal RNA processing 15 homolog	979.483	-0.34306	0.160707	-2.13469	0.032786	0.872099
NM_011053.2	Pdcd11 programmed cell death 11	2091.19	-0.343232	0.141286	-2.42933	0.0151267	0.642472
NM_025430.3	Mrpl35 mitochondrial ribosomal protein L35	767.669	-0.343453	0.173236	-1.98257	0.0474157	0.970439
NM_172719.2	Gcn1 GCN1 activator of EIF2AK4	4069.83	-0.345667	0.149398	-2.31372	0.0206828	0.757392
NM_172467.3	Zc3hav1l zinc finger CCCH-type, antiviral 1-like	781.68	-0.353516	0.178386	-1.98175	0.0475078	0.970439
NM_026609.2	Leprotl1 leptin receptor overlapping transcript-like 1	3892.19	-0.35409	0.140312	-2.5236	0.0116161	0.568386
NM_027395.2	Basp1 brain abundant, membrane attached signal protein 1	5767.92	-0.356011	0.172495	-2.0639	0.0390275	0.922368
NM_011404.3	Slc7a5 solute carrier family 7 (cationic amino acid transporter, y+ system), member 5	15837	-0.35616	0.172399	-2.06591	0.0388368	0.922333
NM_146229.2	Dync1li1 dynein cytoplasmic 1 light intermediate chain 1	3472.96	-0.3587	0.137196	-2.61451	0.00893568	0.497244
NM_016776.2	Mybbp1a MYB binding protein (P160) 1a	18904.3	-0.359088	0.132555	-2.70897	0.00674926	0.420976
NR_002896.3	Snhg1 small nucleolar RNA host gene 1	2836.47	-0.359794	0.169711	-2.12004	0.034003	0.879849
NM_130889.2	Anp32b acidic (leucine-rich) nuclear phosphoprotein 32 family, member B	1596.41	-0.363396	0.167943	-2.16381	0.0304789	0.848031
NM_145706.2	Nup43 nucleoporin 43	2221.42	-0.366593	0.140089	-2.61686	0.00887415	0.497244
NM_178602.3	Polr2m polymerase (RNA) II (DNA directed) polypeptide M	595.181	-0.373227	0.188741	-1.97745	0.0479903	0.970439
NM_010880.3	Ncl nucleolin	1493.63	-0.375793	0.154461	-2.43293	0.0149772	0.642472
NM_001177568.1	Zfp970 zinc finger protein 970	654.349	-0.379022	0.170521	-2.22273	0.0262341	0.831736
NM_001190451.2	Dcn decorin	47.0552	-0.390528	0.194191	-2.01106	0.0443196	0.970439
NM_030730.2	Rad54l2 RAD54 like 2 (S. cerevisiae)	409.17	-0.39592	0.199875	-1.98084	0.0476094	0.970439
NM_026079.3	Elp1 elongator complex protein 1	1673.94	-0.398929	0.154747	-2.57794	0.009939	0.532205
NM_027460.2	Slc25a33 solute carrier family 25, member 33	1234.79	-0.399356	0.179151	-2.22915	0.0258037	0.831736
NM_028900.4	Gcc1 golgi coiled coil 1	491.06	-0.399412	0.184018	-2.1705	0.029969	0.837951
NM_008239.4	Foxq1 forkhead box Q1	46.5754	-0.403926	0.204278	-1.97734	0.0480036	0.970439
NM_177325.3	Tsr1 TSR1 20S rRNA accumulation	1619.14	-0.405897	0.152584	-2.66016	0.00781043	0.457031
NM_001080769.1	Uhrf1bp1 UHRF1 (ICBP90) binding protein 1	2430.67	-0.414215	0.150228	-2.75725	0.00582907	0.401451
NM_021511.2	Rrs1 ribosome biogenesis regulator 1	2580.69	-0.414304	0.138352	-2.99456	0.0027484	0.294338
NM_010054.2	Dlx2 distal-less homeobox 2	343.283	-0.414819	0.190281	-2.18004	0.0292547	0.837295
NM_027891.4	Lrwd1 leucine-rich repeats and WD repeat domain containing 1	2499.81	-0.41576	0.142921	-2.90902	0.00362561	0.32665
NM_177869.4	Fam185a family with sequence similarity 185, member A	297.393	-0.434158	0.195102	-2.22528	0.0260622	0.831736
NM_001025570.1	Prrx1 paired related homeobox 1	549.507	-0.436652	0.199786	-2.1856	0.0288452	0.835335
NM_144835.4	Heatr1 HEAT repeat containing 1	3958.91	-0.438515	0.159938	-2.74179	0.00611062	0.401451
XM_006531337.3	Arv1 ARV1 homolog, fatty acid homeostasis modulator	91.5374	-0.445985	0.225277	-1.97972	0.0477352	0.970439
NM_026453.3	Mak16 MAK16 homolog	2399.32	-0.457537	0.152686	-2.99658	0.00273027	0.294338
NR_015467.1	5530601H04Rik RIKEN cDNA 5530601H04 gene	72.3921	-0.459758	0.224989	-2.04347	0.0410062	0.946624
NM_001081189.1	Uprt uracil phosphoribosyltransferase	2152.12	-0.466757	0.142801	-3.26858	0.00108089	0.153499
NM_001113199.1	Naca nascent polypeptide-associated complex alpha polypeptide	285.49	-0.469864	0.196167	-2.39522	0.0166102	0.682245
NM_008381.3	Inhbb inhibin beta-B	87.2741	-0.471057	0.225221	-2.09154	0.0364801	0.88628
XM_006520926.3	Phf20l1 PHD finger protein 20-like 1	84.844	-0.473917	0.226061	-2.09641	0.0360462	0.88628
NM_009088.3	Polr1a polymerase (RNA) I polypeptide A	987.052	-0.477798	0.193381	-2.47076	0.0134827	0.60258
XR_872121.1	Gm40783 predicted gene, 40783	137.137	-0.479664	0.22254	-2.15541	0.03113	0.857738
NM_001164676.1	Zfp229 zinc finger protein 229	57.9659	-0.480655	0.204221	-2.3536	0.0185924	0.722811
NM_001170966.1	Wdr33 WD repeat domain 33	199.14	-0.482606	0.211507	-2.28175	0.0225039	0.787526
NM_173866.3	Gpt2 glutamic pyruvate transaminase (alanine aminotransferase) 2	2693.65	-0.48398	0.168957	-2.86452	0.00417646	0.348612
NR_033564.1	Gm16897 predicted gene, 16897	298.583	-0.485239	0.202462	-2.3967	0.0165435	0.682245
NM_010180.2	Fbln1 fibulin 1	241.764	-0.486855	0.219696	-2.21605	0.0266884	0.831736
NM_175122.6	Rab39b RAB39B, member RAS oncogene family	506.463	-0.48871	0.19264	-2.5369	0.0111838	0.556834
NR_034038.1	5430416N02Rik RIKEN cDNA 5430416N02 gene	568.777	-0.491211	0.192384	-2.55328	0.0106713	0.540805
NM_001272033.1	AA414768 expressed sequence AA414768	136.579	-0.495091	0.226	-2.19066	0.0284763	0.835335
NM_199447.2	Rrp12 ribosomal RNA processing 12 homolog	2120.22	-0.495698	0.145047	-3.41749	0.000632003	0.119575
NM_146007.2	Col6a2 collagen, type VI, alpha 2	539.932	-0.500754	0.212678	-2.35452	0.0185467	0.722811
NM_013496.3	Crabp1 cellular retinoic acid binding protein I	95.6969	-0.502928	0.225863	-2.2267	0.0259677	0.831736
NR_030709.2	Gm16386 predicted gene 16386	98.4352	-0.504439	0.225994	-2.23209	0.0256093	0.831736
NM_011340.3	Serpinf1 serine (or cysteine) peptidase inhibitor, clade F, member 1	11624.2	-0.506683	0.146352	-3.46208	0.000536022	0.104912
NM_172532.3	Aldh5a1 aldhehyde dehydrogenase family 5, subfamily A1	123.435	-0.513131	0.224361	-2.28707	0.0221915	0.787526
NM_010218.2	Fjx1 four jointed box 1	78.5734	-0.516953	0.222768	-2.32059	0.0203091	0.757108
NM_001291455.1	Dpysl3 dihydropyrimidinase-like 3	551.26	-0.521645	0.189966	-2.74599	0.00603278	0.401451
NM_053147.3	Pcdhb22 protocadherin beta 22	74.3587	-0.529972	0.222434	-2.3826	0.0171909	0.687151
NM_144491.2	Dph1 diphthamide biosynthesis 1	329.607	-0.532493	0.194376	-2.7395	0.00615332	0.401451
NM_008267.3	Hoxb13 homeobox B13	50.0435	-0.544378	0.202568	-2.68738	0.00720144	0.43952
NM_139236.3	Nol6 nucleolar protein family 6 (RNA-associated)	2764.13	-0.547675	0.150027	-3.65051	0.000261718	0.0733098
XR_381046.2	LOC102631979 uncharacterized LOC102631979	75.0771	-0.550028	0.214874	-2.55977	0.0104741	0.540463
NM_001008501.2	Zfp760 zinc finger protein 760	227.692	-0.56015	0.204201	-2.74313	0.00608573	0.401451
NM_181075.3	2610524H06Rik RIKEN cDNA 2610524H06 gene	50.0459	-0.570228	0.208495	-2.73497	0.00623853	0.402386
NM_013846.3	Ror2 receptor tyrosine kinase-like orphan receptor 2	522.88	-0.575908	0.208083	-2.76768	0.00564571	0.395618
NM_010517.3	Igfbp4 insulin-like growth factor binding protein 4	191.381	-0.577475	0.224391	-2.57353	0.0100668	0.534009
XM_011249800.1	Gm42226 predicted gene, 42226	511.528	-0.582187	0.20055	-2.90295	0.00369665	0.327847
NM_152803.4	Hpse heparanase	122.953	-0.600434	0.224442	-2.67522	0.00746792	0.450935
NM_175088.5	Mdfic MyoD family inhibitor domain containing	241.498	-0.607909	0.214263	-2.83721	0.00455102	0.353858
NM_011859.3	Osr1 odd-skipped related transcription factor 1	812.716	-0.615578	0.180605	-3.40842	0.000653394	0.119634
NR_137282.1	Erdr1 erythroid differentiation regulator 1	126.833	-0.663891	0.226049	-2.93693	0.00331483	0.310761
NM_011491.3	Stc2 stanniocalcin 2	149.484	-0.711558	0.226046	-3.14785	0.00164476	0.212023
NM_172506.2	Boc biregional cell adhesion molecule-related/down-regulated by oncogenes (Cdon) binding protein	78.0613	-0.761968	0.219868	-3.46557	0.000529103	0.104912
NM_145953.2	Cth cystathionase (cystathionine gamma-lyase)	317.666	-0.781379	0.211529	-3.69395	0.000220794	0.0696237
