# Supplementary material for: m6A mRNA Methylation Regulates Epithelial Innate Antimicrobial Defense Against Cryptosporidial Infection
Source: Front Immunol. 2021 Jul 6;12:705232. doi: 10.3389/fimmu.2021.705232 (PMC8291979; doi:10.3389/fimmu.2021.705232)
Supplement: Supplementary file 3 [file Table_3.xlsx]

## Sheet: Sheet1
Supplemental Table 3. List of primers used for PCR, ChIP and for generating constructs, and probe sequences for ChIRP analysis (Excel file)
Primers for RT-PCR
	Sense primer (5’-3’)	Antisense primer (5’-3’)
Mouse
Cxcl2	CACTCTCAAGGGCGGTCAAA	AGGCACATCAGGTACGATCCA
Alkbh5	GTGTCTTTCTTCAGCGACTC	TCATCAGCAGCATACCCA	2018-04-25
Fto	TCTGGTTTCAAGGCAATCGATAC	GAGCCCCTCTCTTTTAACTTCAC	2018-04-25
Mettl3	ATGCTGTTTCCATCCGTC	CTCGCTTTACCTCAATCAACTC	2018-04-25
Mettl14	GCTGGACCTGGGATGATATTATG	CTTCACATCTTCTGTAACCCCAC	2018-04-25
Wtap	GAACCTCTTCCTAAAAAGGTCCG	TACTTTCCCTCCAAAGCTTGAAC	2018-04-25
Irgm2	TTCTCTCTCTCCTGACCGTC	TGGGAATGAATACAGCGTC	2019-01-28
Igtp	ACTCCAGAGCGTTCACTCA	AGCAGTCATAGATTTAGACCACG	2018-10-02
Gapdh	AACAGGGTGGTGGACCTCAT	AGTTGGGATAGGGCCTCTCTT
Human			no	25
GAPDH	TGCACCACCAACTGCTTAGC	GGCATGGACTGTGGTCATGAG	no	25
ALKBH5	ATCCTCAGGAAGACAAGATTAG	TTCTCTTCCTTGTCCATCTC
FTO	AGAATGTCTGTGACGATGTGG	GCACTTTCTGTATCGATTGCC
			no	25
C. parvum
C. parvum18s	TAGAGATTGGAGGTTGTTCCT	CTCCACCAACTAAGAACGGCC	no	25
C. parvum hsp70	AACTTTAGCTCCAGTTGAGAAAGTACTC	CATGGCTCTTTACCGTTAAAGAATTCC	no	25
			no	25
Primers for cloning the promoter of Alkbh5 into pGL3-Basic luciferase vector
Alkbh5	GGGTACCGTGCCATGCCCTGGATA(Kpn I)	GGCTAGCTCGGGAATCGCCACAAC(Nhe I)
Primers for cloning the promoter of Fto into pGL3-Basic luciferase vector
Fto	CCTCGAGACACTCAGCGAGCAGCAT(Xho I)	CAAGCTTCCTGGAGCCATTTGCTCTA(Hind III)
Primers to evaluate the CRISPR/Cas9 KO of Alkbh5
	GGTATGCTGCTGATGAAATC	CTTGTCTTCCTGAGAATGATG
Primers to evaluate the CRISPR/Cas9 KO of Fto
	CCAGGGAGACTGCTATTTCAT	TGAGTGGAACTAAACCGAGG
Gene promoters for ChIP analysis
Primers for Alkbh5 gene promoters
Set-1	TTCAGTCCATCTTCTACCT	GGAAAAGTTTGTGGAGTG
Set-2	CTGACGGAGTATCAAAGAC	GAGGAGAAAGCCTGAACAA
Set-3	CCCTATAACAACGCCCAACCC	CAGGCCCAAACTGTGGAGCAA
Set-4	TACCAACCGACTCTGGAAACT	AGAACAGCTCCCGAAAACAACA
Primers for ApoE gene promoters
ApoE-ChIP	GGGAGAGAACAACCCGCCTCGTGACAG	TCCGAAACAAGTCCTTAGCCTCCAGGGTCT
