# Supplementary material for: m6A mRNA Methylation Regulates Epithelial Innate Antimicrobial Defense Against Cryptosporidial Infection
Source: Front Immunol. 2021 Jul 6;12:705232. doi: 10.3389/fimmu.2021.705232 (PMC8291979; doi:10.3389/fimmu.2021.705232)
Supplement: Supplementary file 4 [file Table_4.xlsx]

## Sheet: Sheet1
Table 4 statistical results of sequencing
Sample Name	Clean Reads	Clean bases	Read length (bp)	Q20(%)	GC(%)
Input-Ctrl-1	48641770	4864177000	100	0.9598	0.5264
Input-Ctrl-2	49019082	4901908200	100	0.9648	0.5293
Input-Ctrl-3	48448820	4844882000	100	0.964	0.5255
Input-CP-1	50860326	5086032600	100	0.9632	0.5222
Input-CP-2	50714600	5071460000	100	0.966	0.5218
Input-CP-3	42041470	4204147000	100	0.9621	0.5167
m6A-RIP-Ctrl-1	48872496	4887249600	100	0.9676	0.5302
m6A-RIP-Ctrl-2	48774080	4877408000	100	0.9692	0.5275
m6A-RIP-Ctrl-3	54883642	5488364200	100	0.967	0.5226
m6A-RIP-CP-1	50194772	5019477200	100	0.9666	0.5217
m6A-RIP-CP-2	53063860	5306386000	100	0.9685	0.5245
m6A-RIP-CP-3	49521416	4952141600	100	0.967	0.5196
